# Supplementary material for: [(2R,3S,5R)-3-Acet­oxy-5-(5-formyl-2,4-dioxo-1,2,3,4-tetra­hydro­pyrimidin-1-yl)-2,3,4,5-tetra­hydro­furan-2-yl]methyl acetate
Source: Acta Crystallogr Sect E Struct Rep Online. 2011 Oct 12;67(Pt 11):o2951–2. doi: 10.1107/S1600536811041304 (PMC3247360; doi:10.1107/S1600536811041304)
Supplement: Supplementary file 1 [file e-67-o2951-sup1.cif]

##############################################################################
#                                                                            #
# This CIF contains the data in a paper accepted for publication in          #
# Acta Crystallographica Section E. It conforms to the requirements of       #
# Notes for Authors for Acta Crystallographica Section E, and has been       #
# peer reviewed under the auspices of the IUCr Commission on Journals.       #
#                                                                            #
# Full details of the Crystallographic Information File format               #
# are given in the paper "The Crystallographic Information File (CIF):       #
# a New Standard Archive File for Crystallography" by S. R. Hall, F. H.      #
# Allen and I. D. Brown [Acta Cryst. (1991), A47, 655-685].                  #
#                                                                            #
# The current version of the core CIF dictionary is obtainable from          #
# ftp://ftp.iucr.org/pub/cif_core.dic.                                       #
#                                                                            #
# Software is freely available for graphical display of the structure(s)     #
# in this CIF. For information consult the CIF software page                 #
# http://www.iucr.org/resources/cif/software.                                #
#                                                                            #
# This file may be used for bona fide research purposes within the           #
# scientific community so long as proper attribution is given to the journal # 
# article from which it was obtained.                                        #
#                                                                            #
##############################################################################
data_I
_audit_creation_method     SHELXL-97
_chemical_name_systematic
;
[(2<i>R</i>,3<i>S</i>,5<i>R</i>)-3-Acetoxy-5-(5-formyl-2,4-dioxo-1,2,3,4-
tetrahydropyrimidin-1-yl)-2,3,4,5-tetrahydrofuran-2-yl]methyl acetate
;
_chemical_name_common     ?
_chemical_formula_moiety     'C28 H32 N4 O16'
_chemical_formula_sum     'C28 H32 N4 O16'
_chemical_formula_iupac     'C28 H32 N4 O16'
_chemical_formula_weight     680.58
_chemical_melting_point     ?
_symmetry_cell_setting     orthorhombic
_symmetry_space_group_name_H-M     'P 21 21 2'
loop_
    _symmetry_equiv_pos_as_xyz
    x,y,z
    -x,-y,z
    1/2+x,1/2-y,-z
    1/2-x,1/2+y,-z
_cell_length_a     15.5268(18)
_cell_length_b     29.977(4)
_cell_length_c     6.6207(8)
_cell_angle_alpha     90.00
_cell_angle_beta     90.00
_cell_angle_gamma     90.00
_cell_volume     3081.6(6)
_cell_formula_units_Z     4
_cell_measurement_reflns_used     2422
_cell_measurement_theta_min     2.42
_cell_measurement_theta_max     18.56
_cell_measurement_temperature     296(2)
_exptl_crystal_description     block
_exptl_crystal_colour     colourless
_exptl_crystal_size_max     0.24
_exptl_crystal_size_mid     0.18
_exptl_crystal_size_min     0.09
_exptl_crystal_density_diffrn     1.467
_exptl_crystal_density_meas     ?
_exptl_crystal_density_method     'not measured'
_exptl_crystal_F_000     1424
_exptl_absorpt_coefficient_mu     0.122
_exptl_absorpt_correction_type     multi-scan
_exptl_absorpt_process_details     '(SADABS; Bruker, 2007)'
_exptl_absorpt_correction_T_min     0.9713
_exptl_absorpt_correction_T_max     0.9891
_exptl_special_details     ?
_diffrn_ambient_temperature     296(2)
_diffrn_radiation_type     MoK\a
_diffrn_radiation_wavelength     0.71073
_diffrn_radiation_source     'fine-focus sealed tube'
_diffrn_radiation_monochromator     graphite
_diffrn_measurement_device_type     'Bruker SMART CCD area-detector'
_diffrn_measurement_method     '\f and \w'
_diffrn_detector_area_resol_mean     ?
_diffrn_reflns_number     23677
_diffrn_reflns_av_R_equivalents     0.0604
_diffrn_reflns_av_sigmaI/netI     0.0572
_diffrn_reflns_theta_min     2.42
_diffrn_reflns_theta_max     25.49
_diffrn_reflns_theta_full     25.49
_diffrn_measured_fraction_theta_max     0.999
_diffrn_measured_fraction_theta_full     0.999
_diffrn_reflns_limit_h_min     -18
_diffrn_reflns_limit_h_max     18
_diffrn_reflns_limit_k_min     -36
_diffrn_reflns_limit_k_max     36
_diffrn_reflns_limit_l_min     -8
_diffrn_reflns_limit_l_max     8
_diffrn_standards_number     0
_diffrn_standards_interval_count     ?
_diffrn_standards_interval_time     ?
_diffrn_standards_decay_%     ?
_refine_special_details
;
Refinement of <i>F</i>^2^ against ALL reflections. The weighted <i>R</i>-factor
<i>wR</i> and
goodness of fit <i>S</i> are based on <i>F</i>^2^, conventional
<i>R</i>-factors <i>R</i> are based
on <i>F</i>, with <i>F</i> set to zero for negative <i>F</i>^2^. The threshold
expression of
<i>F</i>^2^ > \s(<i>F</i>^2^) is used only for calculating <i>R</i>-factors(gt)
<i>etc</i>. and is
not relevant to the choice of reflections for refinement. <i>R</i>-factors
based
on <i>F</i>^2^ are statistically about twice as large as those based on
<i>F</i>, and <i>R</i>-
factors based on ALL data will be even larger.
;
_reflns_number_total     5719
_reflns_number_gt     3519
_reflns_threshold_expression     I>2sigma(I)
_refine_ls_structure_factor_coef     Fsqd
_refine_ls_matrix_type     full
_refine_ls_R_factor_all     0.0930
_refine_ls_R_factor_gt     0.0450
_refine_ls_wR_factor_gt     0.0896
_refine_ls_wR_factor_ref     0.1096
_refine_ls_goodness_of_fit_ref     1.011
_refine_ls_restrained_S_all     1.011
_refine_ls_number_reflns     5719
_refine_ls_number_parameters     437
_refine_ls_number_restraints     0
_refine_ls_hydrogen_treatment     constr
_refine_ls_weighting_scheme     calc
_refine_ls_weighting_details
         'calc w=1/[\s^2^(Fo^2^)+(0.0461P)^2^+0.0767P] where P=(Fo^2^+2Fc^2^)/3'
_atom_sites_solution_hydrogens     geom
_atom_sites_solution_primary     direct
_atom_sites_solution_secondary     difmap
_refine_ls_shift/su_max     0.000
_refine_ls_shift/su_mean     0.000
_refine_diff_density_max     0.144
_refine_diff_density_min     -0.172
_refine_ls_extinction_method     none
_refine_ls_extinction_coef     ?
_refine_ls_abs_structure_details     'Flack (1983), 2320 Friedel pairs'
_refine_ls_abs_structure_Flack     -0.6(12)
loop_
    _atom_type_symbol
    _atom_type_description
    _atom_type_scat_dispersion_real
    _atom_type_scat_dispersion_imag
    _atom_type_scat_source
    'C' 'C' 0.0033 0.0016
                         'International Tables Vol C Tables 4.2.6.8 and 6.1.1.4'
    'H' 'H' 0.0000 0.0000
                         'International Tables Vol C Tables 4.2.6.8 and 6.1.1.4'
    'N' 'N' 0.0061 0.0033
                         'International Tables Vol C Tables 4.2.6.8 and 6.1.1.4'
    'O' 'O' 0.0106 0.0060
                         'International Tables Vol C Tables 4.2.6.8 and 6.1.1.4'
_computing_data_collection     'SMART (Bruker, 2007)'
_computing_cell_refinement     'SAINT (Bruker, 2007)'
_computing_data_reduction     'SAINT (Bruker, 2007)'
_computing_structure_solution     'SHELXS97 (Sheldrick, 2008)'
_computing_structure_refinement     'SHELXL97 (Sheldrick, 2008)'
_computing_molecular_graphics     'SHELXTL (Sheldrick, 2008)'
_computing_publication_material     'SHELXTL (Sheldrick, 2008)'
loop_
    _atom_site_type_symbol
    _atom_site_label
    _atom_site_fract_x
    _atom_site_fract_y
    _atom_site_fract_z
    _atom_site_U_iso_or_equiv
    _atom_site_thermal_displace_type
    _atom_site_calc_flag
    _atom_site_refinement_flags
    _atom_site_occupancy
    _atom_site_disorder_assembly
    _atom_site_disorder_group
    O O1 0.86095(13) 0.15062(7) -0.1052(3) 0.0481(8) Uani d . 1.000 . .
    O O2 0.92305(14) 0.23904(7) -0.0130(4) 0.0536(8) Uani d . 1.000 . .
    O O3 0.9059(2) 0.31223(8) -0.0547(5) 0.0973(13) Uani d . 1.000 . .
    O O4 0.69953(13) 0.16685(7) 0.1642(3) 0.0460(8) Uani d . 1.000 . .
    O O5 0.68476(16) 0.19298(8) 0.4790(4) 0.0634(9) Uani d . 1.000 . .
    O O6 0.91976(14) 0.03929(7) 0.0972(4) 0.0597(9) Uani d . 1.000 . .
    O O7 1.20552(15) 0.06592(8) 0.0540(4) 0.0742(10) Uani d . 1.000 . .
    O O8 1.17118(16) 0.20098(9) 0.0293(5) 0.0822(11) Uani d . 1.000 . .
    N N1 0.96297(14) 0.11188(8) 0.0831(4) 0.0430(9) Uani d . 1.000 . .
    N N2 1.06276(15) 0.05417(8) 0.0818(4) 0.0488(10) Uani d . 1.000 . .
    C C1 0.87385(18) 0.12800(9) 0.0809(5) 0.0428(11) Uani d . 1.000 . .
    C C2 0.85180(19) 0.16088(10) 0.2454(5) 0.0440(11) Uani d . 1.000 . .
    C C3 0.78276(17) 0.18915(10) 0.1481(5) 0.0418(11) Uani d . 1.000 . .
    C C4 0.80634(19) 0.18894(10) -0.0762(5) 0.0421(11) Uani d . 1.000 . .
    C C5 0.8510(2) 0.23042(11) -0.1460(5) 0.0540(12) Uani d . 1.000 . .
    C C6 0.9448(2) 0.28190(13) 0.0199(6) 0.0603(14) Uani d . 1.000 . .
    C C7 1.0206(2) 0.28489(12) 0.1526(7) 0.0803(19) Uani d . 1.000 . .
    C C8 0.6580(2) 0.17068(11) 0.3399(6) 0.0467(11) Uani d . 1.000 . .
    C C9 0.5770(2) 0.14428(12) 0.3443(6) 0.0717(16) Uani d . 1.000 . .
    C C10 0.9779(2) 0.06618(10) 0.0875(5) 0.0448(11) Uani d . 1.000 . .
    C C11 1.1334(2) 0.08179(11) 0.0667(5) 0.0493(12) Uani d . 1.000 . .
    C C12 1.11258(18) 0.12880(10) 0.0623(5) 0.0419(11) Uani d . 1.000 . .
    C C13 1.03017(19) 0.14162(10) 0.0667(5) 0.0446(11) Uani d . 1.000 . .
    C C14 1.1828(2) 0.16136(13) 0.0510(5) 0.0550(12) Uani d . 1.000 . .
    O O9 1.01699(14) 0.43238(7) 0.3062(3) 0.0513(8) Uani d . 1.000 . .
    O O10 1.01223(18) 0.44857(9) -0.0227(4) 0.0786(11) Uani d . 1.000 . .
    O O11 0.78072(14) 0.48878(7) 0.5019(4) 0.0563(9) Uani d . 1.000 . .
    O O12 0.76091(17) 0.55682(9) 0.6310(5) 0.0820(11) Uani d . 1.000 . .
    O O13 0.83321(16) 0.28502(7) 0.4225(4) 0.0648(10) Uani d . 1.000 . .
    O O14 0.54241(17) 0.29279(9) 0.4668(5) 0.0914(14) Uani d . 1.000 . .
    O O15 0.54287(16) 0.42833(10) 0.4218(5) 0.0932(13) Uani d . 1.000 . .
    O O16 0.85943(14) 0.40460(7) 0.5944(3) 0.0543(8) Uani d . 1.000 . .
    N N3 0.77201(16) 0.35465(8) 0.4263(4) 0.0470(10) Uani d . 1.000 . .
    N N4 0.68780(19) 0.29072(9) 0.4549(4) 0.0581(11) Uani d . 1.000 . .
    C C15 0.85591(19) 0.37705(10) 0.4219(5) 0.0488(11) Uani d . 1.000 . .
    C C16 0.8695(2) 0.40735(11) 0.2421(5) 0.0483(12) Uani d . 1.000 . .
    C C17 0.9270(2) 0.44370(11) 0.3260(5) 0.0446(11) Uani d . 1.000 . .
    C C18 0.9070(2) 0.44455(10) 0.5522(5) 0.0444(11) Uani d . 1.000 . .
    C C19 0.8576(2) 0.48391(10) 0.6264(5) 0.0533(12) Uani d . 1.000 . .
    C C20 1.0522(2) 0.43648(12) 0.1203(6) 0.0550(14) Uani d . 1.000 . .
    C C21 1.1458(2) 0.42467(15) 0.1230(7) 0.0840(18) Uani d . 1.000 . .
    C C22 0.7370(2) 0.52717(13) 0.5227(6) 0.0597(14) Uani d . 1.000 . .
    C C23 0.6581(2) 0.52785(13) 0.3963(8) 0.0840(19) Uani d . 1.000 . .
    C C24 0.7698(2) 0.30800(11) 0.4335(5) 0.0503(12) Uani d . 1.000 . .
    C C25 0.6102(2) 0.31309(13) 0.4535(5) 0.0610(14) Uani d . 1.000 . .
    C C26 0.6196(2) 0.36078(11) 0.4387(5) 0.0497(12) Uani d . 1.000 . .
    C C27 0.6985(2) 0.37920(11) 0.4317(5) 0.0477(12) Uani d . 1.000 . .
    C C28 0.5422(2) 0.38840(15) 0.4283(6) 0.0667(16) Uani d . 1.000 . .
    H H1 0.83450 0.10250 0.08870 0.0510 Uiso c R 1.000 . .
    H H2 1.07330 0.02600 0.08830 0.0590 Uiso c R 1.000 . .
    H H2A 0.90150 0.17870 0.28230 0.0530 Uiso c R 1.000 . .
    H H2B 0.83010 0.14580 0.36460 0.0530 Uiso c R 1.000 . .
    H H3 0.78130 0.21940 0.20390 0.0500 Uiso c R 1.000 . .
    H H4 0.75370 0.18490 -0.15560 0.0510 Uiso c R 1.000 . .
    H H5A 0.87120 0.22660 -0.28350 0.0650 Uiso c R 1.000 . .
    H H5B 0.81130 0.25540 -0.14320 0.0650 Uiso c R 1.000 . .
    H H7A 1.03510 0.31570 0.17400 0.1210 Uiso c R 1.000 . .
    H H7B 1.06840 0.26990 0.09040 0.1210 Uiso c R 1.000 . .
    H H7C 1.00790 0.27110 0.28000 0.1210 Uiso c R 1.000 . .
    H H9A 0.58980 0.11390 0.37930 0.1080 Uiso c R 1.000 . .
    H H9B 0.55020 0.14520 0.21360 0.1080 Uiso c R 1.000 . .
    H H9C 0.53850 0.15670 0.44290 0.1080 Uiso c R 1.000 . .
    H H13 1.01770 0.17190 0.05840 0.0530 Uiso c R 1.000 . .
    H H14 1.23920 0.15110 0.06090 0.0660 Uiso c R 1.000 . .
    H H4A 0.68480 0.26230 0.47120 0.0700 Uiso c R 1.000 . .
    H H15 0.90210 0.35480 0.42780 0.0590 Uiso c R 1.000 . .
    H H16A 0.81530 0.41950 0.19440 0.0580 Uiso c R 1.000 . .
    H H16B 0.89750 0.39160 0.13220 0.0580 Uiso c R 1.000 . .
    H H17 0.91440 0.47260 0.26310 0.0540 Uiso c R 1.000 . .
    H H18 0.96160 0.44320 0.62610 0.0530 Uiso c R 1.000 . .
    H H19A 0.84140 0.47960 0.76650 0.0640 Uiso c R 1.000 . .
    H H19B 0.89270 0.51060 0.61720 0.0640 Uiso c R 1.000 . .
    H H21A 1.15370 0.39560 0.06520 0.1270 Uiso c R 1.000 . .
    H H21B 1.16630 0.42470 0.25980 0.1270 Uiso c R 1.000 . .
    H H21C 1.17760 0.44620 0.04560 0.1270 Uiso c R 1.000 . .
    H H23A 0.61210 0.51320 0.46680 0.1260 Uiso c R 1.000 . .
    H H23B 0.66910 0.51260 0.27130 0.1260 Uiso c R 1.000 . .
    H H23C 0.64210 0.55820 0.36890 0.1260 Uiso c R 1.000 . .
    H H27 0.70300 0.41010 0.43060 0.0580 Uiso c R 1.000 . .
    H H28 0.48900 0.37410 0.42670 0.0800 Uiso c R 1.000 . .
loop_
    _atom_site_aniso_label
    _atom_site_aniso_U_11
    _atom_site_aniso_U_22
    _atom_site_aniso_U_33
    _atom_site_aniso_U_12
    _atom_site_aniso_U_13
    _atom_site_aniso_U_23
    O1 0.0548(13) 0.0426(12) 0.0468(14) 0.0117(10) 0.0016(12) 0.0004(11)
    O2 0.0525(14) 0.0384(13) 0.0699(16) -0.0016(11) 0.0001(12) 0.0071(11)
    O3 0.106(2) 0.0449(15) 0.141(3) 0.0053(15) -0.016(2) 0.0169(19)
    O4 0.0391(12) 0.0470(13) 0.0520(14) -0.0058(11) 0.0035(11) -0.0026(11)
    O5 0.0716(16) 0.0605(15) 0.0581(17) -0.0130(13) 0.0144(14) -0.0046(14)
    O6 0.0457(13) 0.0382(12) 0.0953(19) 0.0004(11) 0.0056(14) 0.0012(13)
    O7 0.0418(14) 0.0747(17) 0.106(2) 0.0114(12) 0.0074(14) 0.0057(16)
    O8 0.0690(17) 0.0746(19) 0.103(2) -0.0171(15) 0.0077(16) -0.0053(18)
    N1 0.0351(14) 0.0342(14) 0.0596(18) 0.0014(12) -0.0003(14) 0.0043(14)
    N2 0.0433(16) 0.0388(14) 0.0642(19) 0.0056(12) 0.0039(15) 0.0038(15)
    C1 0.0379(18) 0.0356(17) 0.055(2) 0.0017(14) -0.0010(17) 0.0048(18)
    C2 0.0378(19) 0.050(2) 0.0441(19) -0.0007(16) -0.0002(15) 0.0034(17)
    C3 0.0336(18) 0.0367(17) 0.055(2) -0.0043(14) 0.0011(15) 0.0000(16)
    C4 0.0408(17) 0.0406(18) 0.045(2) 0.0074(15) -0.0028(16) 0.0008(17)
    C5 0.057(2) 0.051(2) 0.054(2) 0.0015(17) -0.0032(18) 0.0143(17)
    C6 0.062(2) 0.048(2) 0.071(3) -0.0061(19) 0.012(2) 0.004(2)
    C7 0.073(3) 0.064(3) 0.104(4) -0.014(2) 0.002(3) -0.005(2)
    C8 0.045(2) 0.0421(19) 0.053(2) 0.0000(16) 0.0072(18) 0.0053(18)
    C9 0.054(2) 0.082(3) 0.079(3) -0.019(2) 0.015(2) 0.002(2)
    C10 0.0403(19) 0.045(2) 0.049(2) 0.0067(16) 0.0017(17) -0.0023(17)
    C11 0.044(2) 0.058(2) 0.046(2) 0.0049(18) 0.0029(17) -0.0002(18)
    C12 0.0345(17) 0.055(2) 0.0363(19) -0.0038(15) 0.0058(15) -0.0023(17)
    C13 0.048(2) 0.0408(17) 0.045(2) -0.0033(16) -0.0003(17) -0.0025(17)
    C14 0.047(2) 0.061(2) 0.057(2) -0.0062(18) 0.0075(18) -0.006(2)
    O9 0.0400(13) 0.0585(15) 0.0554(15) 0.0020(11) -0.0022(11) -0.0017(12)
    O10 0.0779(19) 0.101(2) 0.0569(17) 0.0079(16) 0.0026(15) 0.0083(16)
    O11 0.0516(14) 0.0516(15) 0.0658(16) 0.0085(12) -0.0076(12) -0.0083(12)
    O12 0.083(2) 0.0629(17) 0.100(2) 0.0161(15) 0.0022(17) -0.0230(17)
    O13 0.0690(16) 0.0471(14) 0.0783(19) 0.0118(13) 0.0046(15) 0.0023(14)
    O14 0.0703(19) 0.092(2) 0.112(3) -0.0347(16) 0.0091(17) 0.0173(18)
    O15 0.0596(18) 0.092(2) 0.128(3) 0.0150(16) 0.0063(17) 0.003(2)
    O16 0.0700(15) 0.0476(13) 0.0452(14) -0.0095(12) -0.0084(13) 0.0002(11)
    N3 0.0451(16) 0.0400(16) 0.0560(18) -0.0013(13) -0.0042(15) 0.0018(14)
    N4 0.070(2) 0.0442(16) 0.060(2) -0.0129(16) 0.0094(17) 0.0077(15)
    C15 0.0461(19) 0.0424(18) 0.058(2) -0.0013(15) -0.0072(18) -0.0066(19)
    C16 0.043(2) 0.056(2) 0.046(2) -0.0068(17) -0.0020(16) -0.0090(17)
    C17 0.039(2) 0.0429(19) 0.052(2) 0.0010(16) -0.0065(16) 0.0002(17)
    C18 0.0422(18) 0.0400(18) 0.051(2) 0.0000(15) -0.0083(16) -0.0029(17)
    C19 0.051(2) 0.053(2) 0.056(2) 0.0004(17) -0.0097(18) -0.0086(17)
    C20 0.053(2) 0.055(2) 0.057(3) -0.0045(18) 0.003(2) -0.012(2)
    C21 0.052(2) 0.123(4) 0.077(3) 0.003(2) 0.010(2) -0.029(3)
    C22 0.056(2) 0.057(2) 0.066(3) 0.010(2) 0.016(2) -0.002(2)
    C23 0.061(3) 0.082(3) 0.109(4) 0.019(2) -0.014(3) -0.005(3)
    C24 0.062(2) 0.045(2) 0.044(2) -0.0091(18) 0.0033(19) -0.0013(19)
    C25 0.057(2) 0.076(3) 0.050(2) -0.012(2) 0.0037(19) 0.005(2)
    C26 0.046(2) 0.063(2) 0.040(2) -0.0008(18) -0.0004(17) 0.0042(18)
    C27 0.049(2) 0.050(2) 0.044(2) 0.0031(17) -0.0029(17) -0.0006(17)
    C28 0.055(2) 0.088(3) 0.057(3) -0.004(2) 0.007(2) 0.008(3)
_geom_special_details
;
 Bond distances, angles etc. have been calculated using the
 rounded fractional coordinates. All su's are estimated
 from the variances of the (full) variance-covariance matrix.
 The cell esds are taken into account in the estimation of
 distances, angles and torsion angles
;
loop_
    _geom_bond_atom_site_label_1
    _geom_bond_atom_site_label_2
    _geom_bond_site_symmetry_1
    _geom_bond_site_symmetry_2
    _geom_bond_distance
    _geom_bond_publ_flag
    O1 C1 . . 1.421(4) no
    O1 C4 . . 1.441(4) no
    O2 C5 . . 1.447(4) no
    O2 C6 . . 1.346(4) no
    O3 C6 . . 1.198(5) no
    O4 C3 . . 1.459(3) no
    O4 C8 . . 1.335(4) no
    O5 C8 . . 1.212(4) no
    O6 C10 . . 1.212(4) no
    O7 C11 . . 1.220(4) no
    O8 C14 . . 1.210(5) no
    O9 C20 . . 1.352(4) no
    O9 C17 . . 1.444(4) no
    O10 C20 . . 1.189(5) no
    O11 C22 . . 1.343(4) no
    O11 C19 . . 1.458(4) no
    O12 C22 . . 1.201(5) no
    O13 C24 . . 1.204(4) no
    O14 C25 . . 1.219(4) no
    O15 C28 . . 1.198(5) no
    O16 C18 . . 1.435(4) no
    O16 C15 . . 1.411(4) no
    N1 C10 . . 1.390(4) no
    N1 C13 . . 1.377(4) no
    N1 C1 . . 1.466(4) no
    N2 C10 . . 1.366(4) no
    N2 C11 . . 1.378(4) no
    N2 H2 . . 0.8600 no
    N3 C15 . . 1.466(4) no
    N3 C24 . . 1.400(4) no
    N3 C27 . . 1.359(4) no
    N4 C24 . . 1.382(4) no
    N4 C25 . . 1.379(4) no
    N4 H4A . . 0.8600 no
    C1 C2 . . 1.508(4) no
    C2 C3 . . 1.511(4) no
    C3 C4 . . 1.530(5) no
    C4 C5 . . 1.497(4) no
    C6 C7 . . 1.471(5) no
    C8 C9 . . 1.486(5) no
    C11 C12 . . 1.446(4) no
    C12 C13 . . 1.336(4) no
    C12 C14 . . 1.465(5) no
    C1 H1 . . 0.9800 no
    C2 H2B . . 0.9700 no
    C2 H2A . . 0.9700 no
    C3 H3 . . 0.9800 no
    C4 H4 . . 0.9800 no
    C5 H5A . . 0.9700 no
    C5 H5B . . 0.9700 no
    C7 H7A . . 0.9600 no
    C7 H7C . . 0.9600 no
    C7 H7B . . 0.9600 no
    C9 H9B . . 0.9600 no
    C9 H9C . . 0.9600 no
    C9 H9A . . 0.9600 no
    C13 H13 . . 0.9300 no
    C14 H14 . . 0.9300 no
    C15 C16 . . 1.512(5) no
    C16 C17 . . 1.514(5) no
    C17 C18 . . 1.530(5) no
    C18 C19 . . 1.491(4) no
    C20 C21 . . 1.496(4) no
    C22 C23 . . 1.484(5) no
    C25 C26 . . 1.440(5) no
    C26 C27 . . 1.345(4) no
    C26 C28 . . 1.461(5) no
    C15 H15 . . 0.9800 no
    C16 H16A . . 0.9700 no
    C16 H16B . . 0.9700 no
    C17 H17 . . 0.9800 no
    C18 H18 . . 0.9800 no
    C19 H19A . . 0.9700 no
    C19 H19B . . 0.9700 no
    C21 H21A . . 0.9600 no
    C21 H21B . . 0.9600 no
    C21 H21C . . 0.9600 no
    C23 H23A . . 0.9600 no
    C23 H23B . . 0.9600 no
    C23 H23C . . 0.9600 no
    C27 H27 . . 0.9300 no
    C28 H28 . . 0.9300 no
loop_
    _geom_angle_atom_site_label_1
    _geom_angle_atom_site_label_2
    _geom_angle_atom_site_label_3
    _geom_angle_site_symmetry_1
    _geom_angle_site_symmetry_2
    _geom_angle_site_symmetry_3
    _geom_angle
    _geom_angle_publ_flag
    C1 O1 C4 . . . 110.4(2) no
    C5 O2 C6 . . . 117.6(3) no
    C3 O4 C8 . . . 116.9(2) no
    C17 O9 C20 . . . 116.9(2) no
    C19 O11 C22 . . . 116.2(3) no
    C15 O16 C18 . . . 110.6(2) no
    C10 N1 C13 . . . 120.9(2) no
    C1 N1 C10 . . . 118.9(2) no
    C1 N1 C13 . . . 120.1(2) no
    C10 N2 C11 . . . 127.7(3) no
    C11 N2 H2 . . . 116.00 no
    C10 N2 H2 . . . 116.00 no
    C24 N3 C27 . . . 121.3(3) no
    C15 N3 C24 . . . 118.7(2) no
    C15 N3 C27 . . . 119.9(2) no
    C24 N4 C25 . . . 128.5(3) no
    C24 N4 H4A . . . 116.00 no
    C25 N4 H4A . . . 116.00 no
    O1 C1 N1 . . . 107.4(2) no
    N1 C1 C2 . . . 115.0(2) no
    O1 C1 C2 . . . 106.4(2) no
    C1 C2 C3 . . . 102.7(3) no
    O4 C3 C4 . . . 106.3(2) no
    C2 C3 C4 . . . 104.0(2) no
    O4 C3 C2 . . . 109.9(2) no
    O1 C4 C3 . . . 105.9(2) no
    O1 C4 C5 . . . 110.4(2) no
    C3 C4 C5 . . . 114.0(3) no
    O2 C5 C4 . . . 108.6(3) no
    O2 C6 C7 . . . 110.8(3) no
    O2 C6 O3 . . . 122.1(3) no
    O3 C6 C7 . . . 127.1(4) no
    O5 C8 C9 . . . 124.7(3) no
    O4 C8 O5 . . . 123.0(3) no
    O4 C8 C9 . . . 112.3(3) no
    N1 C10 N2 . . . 114.8(3) no
    O6 C10 N2 . . . 123.0(3) no
    O6 C10 N1 . . . 122.2(3) no
    N2 C11 C12 . . . 114.2(3) no
    O7 C11 N2 . . . 120.1(3) no
    O7 C11 C12 . . . 125.7(3) no
    C13 C12 C14 . . . 121.5(3) no
    C11 C12 C14 . . . 118.9(3) no
    C11 C12 C13 . . . 119.6(3) no
    N1 C13 C12 . . . 122.8(3) no
    O8 C14 C12 . . . 123.3(3) no
    N1 C1 H1 . . . 109.00 no
    O1 C1 H1 . . . 109.00 no
    C2 C1 H1 . . . 109.00 no
    H2A C2 H2B . . . 109.00 no
    C3 C2 H2B . . . 111.00 no
    C3 C2 H2A . . . 111.00 no
    C1 C2 H2B . . . 111.00 no
    C1 C2 H2A . . . 111.00 no
    O4 C3 H3 . . . 112.00 no
    C4 C3 H3 . . . 112.00 no
    C2 C3 H3 . . . 112.00 no
    C5 C4 H4 . . . 109.00 no
    O1 C4 H4 . . . 109.00 no
    C3 C4 H4 . . . 109.00 no
    O2 C5 H5B . . . 110.00 no
    O2 C5 H5A . . . 110.00 no
    H5A C5 H5B . . . 108.00 no
    C4 C5 H5A . . . 110.00 no
    C4 C5 H5B . . . 110.00 no
    C6 C7 H7B . . . 109.00 no
    C6 C7 H7C . . . 110.00 no
    H7A C7 H7B . . . 109.00 no
    H7A C7 H7C . . . 109.00 no
    H7B C7 H7C . . . 110.00 no
    C6 C7 H7A . . . 110.00 no
    C8 C9 H9C . . . 109.00 no
    H9A C9 H9B . . . 110.00 no
    H9A C9 H9C . . . 109.00 no
    H9B C9 H9C . . . 109.00 no
    C8 C9 H9A . . . 110.00 no
    C8 C9 H9B . . . 109.00 no
    N1 C13 H13 . . . 119.00 no
    C12 C13 H13 . . . 119.00 no
    O8 C14 H14 . . . 118.00 no
    C12 C14 H14 . . . 118.00 no
    O16 C15 C16 . . . 106.3(2) no
    N3 C15 C16 . . . 114.5(3) no
    O16 C15 N3 . . . 106.7(2) no
    C15 C16 C17 . . . 103.1(3) no
    O9 C17 C18 . . . 106.8(2) no
    O9 C17 C16 . . . 111.6(3) no
    C16 C17 C18 . . . 104.6(3) no
    O16 C18 C19 . . . 109.4(2) no
    C17 C18 C19 . . . 116.1(3) no
    O16 C18 C17 . . . 106.3(2) no
    O11 C19 C18 . . . 108.3(3) no
    O9 C20 C21 . . . 111.1(3) no
    O9 C20 O10 . . . 122.8(3) no
    O10 C20 C21 . . . 126.1(4) no
    O12 C22 C23 . . . 125.6(3) no
    O11 C22 C23 . . . 111.8(3) no
    O11 C22 O12 . . . 122.6(3) no
    O13 C24 N3 . . . 123.3(3) no
    O13 C24 N4 . . . 123.0(3) no
    N3 C24 N4 . . . 113.6(3) no
    O14 C25 N4 . . . 120.7(3) no
    N4 C25 C26 . . . 113.2(3) no
    O14 C25 C26 . . . 126.0(3) no
    C25 C26 C28 . . . 118.8(3) no
    C25 C26 C27 . . . 120.2(3) no
    C27 C26 C28 . . . 121.0(3) no
    N3 C27 C26 . . . 123.0(3) no
    O15 C28 C26 . . . 124.1(3) no
    O16 C15 H15 . . . 110.00 no
    N3 C15 H15 . . . 110.00 no
    C16 C15 H15 . . . 110.00 no
    C15 C16 H16A . . . 111.00 no
    C15 C16 H16B . . . 111.00 no
    C17 C16 H16A . . . 111.00 no
    C17 C16 H16B . . . 111.00 no
    H16A C16 H16B . . . 109.00 no
    O9 C17 H17 . . . 111.00 no
    C16 C17 H17 . . . 111.00 no
    C18 C17 H17 . . . 111.00 no
    O16 C18 H18 . . . 108.00 no
    C17 C18 H18 . . . 108.00 no
    C19 C18 H18 . . . 108.00 no
    O11 C19 H19A . . . 110.00 no
    O11 C19 H19B . . . 110.00 no
    C18 C19 H19A . . . 110.00 no
    C18 C19 H19B . . . 110.00 no
    H19A C19 H19B . . . 108.00 no
    C20 C21 H21A . . . 110.00 no
    C20 C21 H21B . . . 109.00 no
    C20 C21 H21C . . . 110.00 no
    H21A C21 H21B . . . 110.00 no
    H21A C21 H21C . . . 109.00 no
    H21B C21 H21C . . . 109.00 no
    C22 C23 H23A . . . 110.00 no
    C22 C23 H23B . . . 109.00 no
    C22 C23 H23C . . . 109.00 no
    H23A C23 H23B . . . 109.00 no
    H23A C23 H23C . . . 109.00 no
    H23B C23 H23C . . . 110.00 no
    N3 C27 H27 . . . 118.00 no
    C26 C27 H27 . . . 119.00 no
    O15 C28 H28 . . . 118.00 no
    C26 C28 H28 . . . 118.00 no
loop_
    _geom_torsion_atom_site_label_1
    _geom_torsion_atom_site_label_2
    _geom_torsion_atom_site_label_3
    _geom_torsion_atom_site_label_4
    _geom_torsion_site_symmetry_1
    _geom_torsion_site_symmetry_2
    _geom_torsion_site_symmetry_3
    _geom_torsion_site_symmetry_4
    _geom_torsion
    _geom_torsion_publ_flag
    C4 O1 C1 N1 . . . . -142.9(2) no
    C4 O1 C1 C2 . . . . -19.2(3) no
    C1 O1 C4 C5 . . . . 122.9(3) no
    C1 O1 C4 C3 . . . . -1.0(3) no
    C5 O2 C6 C7 . . . . -178.2(3) no
    C6 O2 C5 C4 . . . . -147.9(3) no
    C5 O2 C6 O3 . . . . 1.0(5) no
    C8 O4 C3 C4 . . . . -167.3(2) no
    C3 O4 C8 O5 . . . . 3.2(4) no
    C8 O4 C3 C2 . . . . 80.8(3) no
    C3 O4 C8 C9 . . . . -176.2(3) no
    C17 O9 C20 C21 . . . . 178.7(3) no
    C20 O9 C17 C18 . . . . -170.0(3) no
    C17 O9 C20 O10 . . . . -0.3(5) no
    C20 O9 C17 C16 . . . . 76.3(3) no
    C19 O11 C22 O12 . . . . 2.9(5) no
    C22 O11 C19 C18 . . . . -168.1(3) no
    C19 O11 C22 C23 . . . . -177.5(3) no
    C18 O16 C15 N3 . . . . -146.0(2) no
    C18 O16 C15 C16 . . . . -23.4(3) no
    C15 O16 C18 C19 . . . . 132.3(3) no
    C15 O16 C18 C17 . . . . 6.1(3) no
    C10 N1 C1 O1 . . . . -116.1(3) no
    C13 N1 C1 C2 . . . . -58.8(4) no
    C13 N1 C10 N2 . . . . 2.3(4) no
    C10 N1 C1 C2 . . . . 125.7(3) no
    C13 N1 C10 O6 . . . . -178.3(3) no
    C1 N1 C10 N2 . . . . 177.7(3) no
    C1 N1 C13 C12 . . . . -178.1(3) no
    C1 N1 C10 O6 . . . . -2.8(5) no
    C10 N1 C13 C12 . . . . -2.7(5) no
    C13 N1 C1 O1 . . . . 59.4(3) no
    C11 N2 C10 N1 . . . . -2.0(5) no
    C11 N2 C10 O6 . . . . 178.6(3) no
    C10 N2 C11 O7 . . . . -176.6(3) no
    C10 N2 C11 C12 . . . . 1.8(5) no
    C15 N3 C24 N4 . . . . 174.7(3) no
    C15 N3 C24 O13 . . . . -5.2(5) no
    C27 N3 C24 N4 . . . . -2.6(4) no
    C27 N3 C24 O13 . . . . 177.5(3) no
    C24 N3 C27 C26 . . . . -1.8(5) no
    C27 N3 C15 C16 . . . . -60.0(4) no
    C15 N3 C27 C26 . . . . -179.1(3) no
    C24 N3 C15 O16 . . . . -120.1(3) no
    C27 N3 C15 O16 . . . . 57.3(4) no
    C24 N3 C15 C16 . . . . 122.7(3) no
    C24 N4 C25 C26 . . . . -3.8(5) no
    C24 N4 C25 O14 . . . . 177.2(3) no
    C25 N4 C24 N3 . . . . 5.6(5) no
    C25 N4 C24 O13 . . . . -174.5(3) no
    O1 C1 C2 C3 . . . . 31.3(3) no
    N1 C1 C2 C3 . . . . 150.1(2) no
    C1 C2 C3 C4 . . . . -31.0(3) no
    C1 C2 C3 O4 . . . . 82.5(3) no
    C2 C3 C4 C5 . . . . -101.1(3) no
    O4 C3 C4 O1 . . . . -95.5(2) no
    C2 C3 C4 O1 . . . . 20.5(3) no
    O4 C3 C4 C5 . . . . 142.9(2) no
    C3 C4 C5 O2 . . . . 51.7(3) no
    O1 C4 C5 O2 . . . . -67.3(3) no
    O7 C11 C12 C13 . . . . 176.4(3) no
    O7 C11 C12 C14 . . . . -3.0(5) no
    N2 C11 C12 C14 . . . . 178.7(3) no
    N2 C11 C12 C13 . . . . -2.0(5) no
    C13 C12 C14 O8 . . . . -5.9(5) no
    C11 C12 C13 N1 . . . . 2.5(5) no
    C11 C12 C14 O8 . . . . 173.5(3) no
    C14 C12 C13 N1 . . . . -178.1(3) no
    O16 C15 C16 C17 . . . . 30.7(3) no
    N3 C15 C16 C17 . . . . 148.1(3) no
    C15 C16 C17 O9 . . . . 88.9(3) no
    C15 C16 C17 C18 . . . . -26.2(3) no
    C16 C17 C18 O16 . . . . 13.4(3) no
    O9 C17 C18 O16 . . . . -105.0(3) no
    C16 C17 C18 C19 . . . . -108.6(3) no
    O9 C17 C18 C19 . . . . 133.0(3) no
    C17 C18 C19 O11 . . . . 52.1(3) no
    O16 C18 C19 O11 . . . . -68.2(3) no
    O14 C25 C26 C27 . . . . 177.7(4) no
    N4 C25 C26 C28 . . . . 177.8(3) no
    O14 C25 C26 C28 . . . . -3.2(5) no
    N4 C25 C26 C27 . . . . -1.2(5) no
    C25 C26 C27 N3 . . . . 3.9(5) no
    C27 C26 C28 O15 . . . . -3.3(6) no
    C28 C26 C27 N3 . . . . -175.1(3) no
    C25 C26 C28 O15 . . . . 177.7(4) no
loop_
    _geom_hbond_atom_site_label_D
    _geom_hbond_atom_site_label_H
    _geom_hbond_atom_site_label_A
    _geom_hbond_site_symmetry_A
    _geom_hbond_distance_DH
    _geom_hbond_distance_HA
    _geom_hbond_distance_DA
    _geom_hbond_angle_DHA
    _geom_hbond_publ_flag
    N2 H2 O6 2_755 0.86 1.96 2.817(3) 172 yes
    N4 H4A O5 . 0.86 2.08 2.935(4) 173 yes
    C3 H3 O13 . 0.98 2.57 3.489(4) 156 yes
    C13 H13 O2 . 0.93 2.54 3.402(4) 155 yes
    C16 H16A O7 3_455 0.97 2.41 3.312(4) 155 yes
    C18 H18 O10 1_556 0.98 2.46 3.257(4) 138 yes
    C21 H21A O4 3_555 0.96 2.51 3.441(5) 162 yes
data_global
_journal_date_recd_electronic     2011-09-24
_journal_date_accepted     2011-10-07
_journal_name_full     'Acta Crystallographica, Section E'
_journal_year     2011
_journal_volume     67
_journal_issue     11
_journal_page_first     o2951
_journal_page_last     o2952
_journal_paper_category     QO
_journal_coeditor_code     SU2320
_publ_contact_author_name     'Xin-Ying Zhang'
_publ_contact_author_address
;
School of Chemistry and Environmental Science,
Henan Key Laboratory for Environmental Pollution Control,
Henan Normal University, Xinxiang, Henan 453007, People's Republic of China
;
_publ_contact_author_email     xyzh518@sohu.com
_publ_contact_author_fax     ?
_publ_contact_author_phone     ?
_publ_section_title
;\
[(2<i>R</i>,3<i>S</i>,5<i>R</i>)-3-Acetoxy-5-(5-formyl-2,4-dioxo-1,2,3,4-\
tetrahydropyrimidin-1-yl)-2,3,4,5-tetrahydrofuran-2-yl]methyl acetate
;
loop_
    _publ_author_name
    _publ_author_footnote
    _publ_author_address
    'Jia, Xue-Fei' .
;
School of Chemistry and Environmental Science,
Henan Key Laboratory for Environmental Pollution Control,
Henan Normal University, Xinxiang, Henan 453007,
People's Republic of China
;
    'Liu, Nan' .
;
School of Chemistry and Environmental Science,
Henan Key Laboratory for Environmental Pollution Control,
Henan Normal University, Xinxiang, Henan 453007,
People's Republic of China
;
    'Fang, Liang-Liang' .
;
School of Chemistry and Environmental Science,
Henan Key Laboratory for Environmental Pollution Control,
Henan Normal University, Xinxiang, Henan 453007,
People's Republic of China
;
    'Zhang, Xin-Ying' .
;
School of Chemistry and Environmental Science,
Henan Key Laboratory for Environmental Pollution Control,
Henan Normal University, Xinxiang, Henan 453007,
People's Republic of China
;
