# Supplementary material for: [(2R,3S,5R)-3-Acet­oxy-5-(5-formyl-2,4-dioxo-1,2,3,4-tetra­hydro­pyrimidin-1-yl)-2,3,4,5-tetra­hydro­furan-2-yl]methyl acetate
Source: Acta Crystallogr Sect E Struct Rep Online. 2011 Oct 12;67(Pt 11):o2951–2. doi: 10.1107/S1600536811041304 (PMC3247360; doi:10.1107/S1600536811041304)
Supplement: Supplementary file 2 [file e-67-o2951-Isup2.hkl]

# 
# h,k,l, Fc-squared, Fo-squared, sigma(Fo-squared) and status flag 
# 
data_I
_shelx_title ' A in P2(1)2(1)2' 
_shelx_refln_list_code          4 
_shelx_F_calc_maximum      334.17 
_exptl_crystal_F_000      1424.00 
_reflns_d_resolution_high  0.8256 
 
loop_ 
 _symmetry_equiv_pos_as_xyz 
 'x, y, z' 
 '-x, -y, z' 
 '-x+1/2, y+1/2, -z' 
 'x+1/2, -y+1/2, -z' 
 
_cell_length_a    15.5268 
_cell_length_b    29.9770 
_cell_length_c     6.6207 
_cell_angle_alpha  90.000 
_cell_angle_beta   90.000 
_cell_angle_gamma  90.000 
 
_shelx_F_squared_multiplier     1.000 
 
loop_ 
 _refln_index_h 
 _refln_index_k 
 _refln_index_l 
 _refln_F_squared_calc 
 _refln_F_squared_meas 
 _refln_F_squared_sigma 
 _refln_observed_status 
   2   0   0      352.56      297.89     19.60 o 
   4   0   0     5042.91     4730.45     65.79 o 
   6   0   0     3870.06     3772.64     60.26 o 
   8   0   0      777.65      755.11     25.69 o 
  10   0   0      944.66      948.44     31.79 o 
  12   0   0      709.58      612.64    119.74 o 
  14   0   0      334.62      315.97     97.25 o 
  16   0   0       39.80       43.38     24.53 o 
  18   0   0      196.22      240.66     42.49 o 
   2   1   0      259.08      294.65      7.92 o 
   3   1   0       23.03       20.43      5.17 o 
   4   1   0       58.88       57.42      8.23 o 
   5   1   0       10.10       17.00      5.07 o 
   6   1   0     9802.76     9514.18     88.69 o 
   7   1   0      506.12      485.60     19.68 o 
   8   1   0     1012.34      991.13     26.59 o 
   9   1   0      862.62      870.96     20.28 o 
  10   1   0       65.93       82.12     18.64 o 
  11   1   0       59.75       79.69     15.32 o 
  12   1   0     3203.55     3165.23     65.71 o 
  13   1   0     1464.30     1486.71     46.77 o 
  14   1   0      396.32      351.78     30.22 o 
  15   1   0        7.06       11.69     15.26 o 
  16   1   0       92.36       81.89     20.93 o 
  17   1   0        1.12       24.16     19.29 o 
  18   1   0        2.38       36.91     21.05 o 
   2   2   0     5536.89     4862.08     48.43 o 
   3   2   0     3193.14     2939.79     34.22 o 
   4   2   0     2605.42     2449.16     32.39 o 
   5   2   0        1.38       -0.48      5.51 o 
   6   2   0     3070.74     2827.47     39.50 o 
   7   2   0     1107.31     1280.31     22.01 o 
   8   2   0     3252.60     3069.56     57.30 o 
   9   2   0      240.97      230.42     11.85 o 
  10   2   0      256.60      291.84     17.15 o 
  11   2   0      153.31      186.88     19.68 o 
  12   2   0       13.93       30.53     13.53 o 
  13   2   0      134.50      112.71     19.52 o 
  14   2   0      347.64      340.39     27.87 o 
  15   2   0      451.01      435.52     31.86 o 
  16   2   0        8.71       31.98     17.64 o 
  17   2   0       67.55       68.12     23.57 o 
  18   2   0       21.52       25.26     19.36 o 
   1   3   0     7098.73     6565.75    199.81 o 
   2   3   0      500.77      451.01      9.47 o 
   3   3   0     1152.80      942.63     16.57 o 
   4   3   0     1091.64     1028.57     22.38 o 
   5   3   0      415.01      428.92     14.12 o 
   6   3   0     6003.34     5533.49     64.77 o 
   7   3   0     3151.70     3202.09     45.89 o 
   8   3   0      242.41      261.21     14.55 o 
   9   3   0      523.91      577.37     16.32 o 
  10   3   0       24.18       17.41      9.74 o 
  11   3   0      379.17      368.95     19.92 o 
  12   3   0       24.07       50.78     20.50 o 
  13   3   0      807.20      729.64     35.13 o 
  14   3   0      122.83      135.38     21.08 o 
  15   3   0        1.30       -3.94     15.02 o 
  16   3   0        0.00        4.40     16.72 o 
  17   3   0        2.52        4.98     18.77 o 
  18   3   0        7.16       27.25     20.59 o 
   0   4   0     8566.52     7625.01    157.88 o 
   1   4   0      674.11      748.60     13.40 o 
   2   4   0      322.76      281.56      7.45 o 
   3   4   0      101.66       82.06      6.53 o 
   4   4   0     4065.71     4020.04     47.28 o 
   5   4   0     4247.73     3997.07     49.34 o 
   6   4   0     1373.64     1392.24     26.49 o 
   7   4   0        4.20        4.22      6.68 o 
   8   4   0     2896.56     3228.37     61.69 o 
   9   4   0     1695.09     1810.18     35.94 o 
  10   4   0       17.84       15.93      9.31 o 
  11   4   0       28.18       17.60     10.58 o 
  12   4   0     2201.14     2218.32     54.30 o 
  13   4   0     2838.90     2966.67     66.41 o 
  14   4   0       64.07       46.66     16.73 o 
  15   4   0      100.50       93.03     23.97 o 
  16   4   0       18.10       22.60     18.04 o 
  17   4   0       45.23       10.36     18.89 o 
  18   4   0       56.52       82.95     22.79 o 
   1   5   0      733.27      726.56     11.33 o 
   2   5   0     5350.14     4945.77     46.96 o 
   3   5   0     3964.17     3561.34     41.67 o 
   4   5   0      461.02      478.63     16.46 o 
   5   5   0     1523.37     1550.64     27.10 o 
   6   5   0      335.21      324.78     13.84 o 
   7   5   0     1098.49     1007.23     23.98 o 
   8   5   0     1628.17     1678.59     33.36 o 
   9   5   0      127.13      130.76     13.03 o 
  10   5   0     3427.83     3414.46     54.91 o 
  11   5   0       97.55      126.37     14.90 o 
  12   5   0      511.54      501.84     61.35 o 
  13   5   0      470.56      492.74     43.40 o 
  14   5   0      111.49      132.67     29.48 o 
  15   5   0       32.08       12.50     16.83 o 
  16   5   0        0.58      -12.33     25.53 o 
  17   5   0        0.26      -11.46     18.63 o 
  18   5   0        3.94        6.66     24.33 o 
   0   6   0       20.43       25.57      6.39 o 
   1   6   0     1136.56     1164.56     16.14 o 
   2   6   0    32785.59    31137.03    232.84 o 
   3   6   0     5424.50     5222.76     51.88 o 
   4   6   0      535.33      542.49     17.63 o 
   5   6   0       64.41       60.04      8.12 o 
   6   6   0       19.77       17.65      6.83 o 
   7   6   0      502.84      532.97     18.46 o 
   8   6   0        4.63        7.93      8.08 o 
   9   6   0     1163.24     1203.40     32.58 o 
  10   6   0      844.57      778.07     25.89 o 
  11   6   0      529.47      561.86     25.37 o 
  12   6   0       23.67        7.53     11.57 o 
  13   6   0      183.05      195.06     22.65 o 
  14   6   0       17.15        1.95     13.92 o 
  15   6   0      102.42       78.53     19.14 o 
  16   6   0       24.78       12.16     19.68 o 
  17   6   0       62.61       46.64     21.41 o 
  18   6   0       33.27       -0.80     21.15 o 
   1   7   0     5818.40     5821.39     54.83 o 
   2   7   0      792.20      772.40     13.18 o 
   3   7   0      432.63      428.60     13.89 o 
   4   7   0      327.85      375.32     13.37 o 
   5   7   0     1186.43     1212.87     24.19 o 
   6   7   0      152.85      172.67     16.66 o 
   7   7   0     8548.07     8838.06    121.48 o 
   8   7   0     3987.26     4218.95     59.29 o 
   9   7   0       55.73       34.57     10.51 o 
  10   7   0       57.63       74.17     12.71 o 
  11   7   0       61.38       56.02     12.65 o 
  12   7   0      178.76      190.00     18.21 o 
  13   7   0        7.07       -0.87     19.27 o 
  14   7   0      239.56      243.24     31.16 o 
  15   7   0       25.85       38.30     18.42 o 
  16   7   0        1.14       -7.46     16.75 o 
  17   7   0       61.51       83.76     22.65 o 
  18   7   0       14.99        9.88     20.15 o 
   0   8   0    39737.67    39352.90    448.88 o 
   1   8   0    15027.08    14676.33    125.43 o 
   2   8   0       36.07       30.58      5.61 o 
   3   8   0      981.38      991.98     16.12 o 
   4   8   0     6799.01     6847.33     66.68 o 
   5   8   0     3660.65     3681.85     48.64 o 
   6   8   0      389.15      397.62     15.80 o 
   7   8   0      811.29      786.82     22.47 o 
   8   8   0     2187.64     2343.35     41.41 o 
   9   8   0      139.43      121.49     13.46 o 
  10   8   0      514.30      569.87     23.89 o 
  11   8   0      469.99      452.36     22.82 o 
  12   8   0      322.06      309.53     21.06 o 
  13   8   0      212.16      233.44     24.30 o 
  14   8   0        8.59       34.91     16.52 o 
  15   8   0        1.73       -9.97     15.60 o 
  16   8   0        4.01       13.60     17.79 o 
  17   8   0       12.31       52.47     21.53 o 
  18   8   0        0.03      -18.07     19.35 o 
   1   9   0     1490.28     1412.71     21.16 o 
   2   9   0    10379.23     9822.11     89.45 o 
   3   9   0     2608.48     2722.34     30.89 o 
   4   9   0     1894.87     1899.30     24.91 o 
   5   9   0      420.52      407.91     15.11 o 
   6   9   0      252.84      274.91     14.10 o 
   7   9   0      749.82      765.36     22.45 o 
   8   9   0     1292.27     1296.04     37.84 o 
   9   9   0       30.70       35.72     10.68 o 
  10   9   0        4.89       12.23     11.02 o 
  11   9   0      221.13      226.38     18.36 o 
  12   9   0      523.24      551.53     25.99 o 
  13   9   0       45.19       68.59     17.45 o 
  14   9   0       87.57       82.31     18.64 o 
  15   9   0       70.20      102.34     20.67 o 
  16   9   0       14.71       -4.76     20.61 o 
  17   9   0        0.33      -14.99     17.99 o 
  18   9   0        0.60       19.51     21.54 o 
   0  10   0     1451.09     1475.43     31.92 o 
   1  10   0     2480.08     2588.24     32.21 o 
   2  10   0     6446.52     5979.75     65.14 o 
   3  10   0     3678.87     3681.31     38.96 o 
   4  10   0      558.92      502.50     13.08 o 
   5  10   0      630.22      657.72     15.48 o 
   6  10   0     4316.49     4551.03     59.83 o 
   7  10   0     2879.35     2821.10     45.32 o 
   8  10   0       20.14       11.86     12.63 o 
   9  10   0       85.46      102.99     12.49 o 
  10  10   0        1.66        8.91     10.04 o 
  11  10   0      240.15      185.32     17.98 o 
  12  10   0      629.53      624.50     27.26 o 
  13  10   0       20.45       27.61     13.14 o 
  14  10   0      279.11      283.70     26.98 o 
  15  10   0        1.10       -8.13     15.54 o 
  16  10   0       12.40       35.41     18.53 o 
  17  10   0       12.97        3.12     18.47 o 
  18  10   0       35.08       10.92     26.07 o 
   1  11   0     2623.73     2891.88     48.02 o 
   2  11   0     3816.20     3507.07     41.08 o 
   3  11   0     8270.37     8111.18     72.80 o 
   4  11   0      574.08      585.74     15.27 o 
   5  11   0     1719.26     1747.75     27.32 o 
   6  11   0     1626.37     1634.08     31.91 o 
   7  11   0      149.59      196.73     17.35 o 
   8  11   0        3.02       10.28      9.52 o 
   9  11   0        4.93       -5.17      9.33 o 
  10  11   0      715.94      735.14     27.04 o 
  11  11   0      148.75      157.63     16.82 o 
  12  11   0      405.59      362.25     22.86 o 
  13  11   0        4.70       14.23     12.65 o 
  14  11   0        5.97      -10.27     13.34 o 
  15  11   0      130.53      145.37     23.04 o 
  16  11   0        5.43        6.80     17.69 o 
  17  11   0        2.76       -8.59     17.37 o 
   0  12   0     6043.59     6584.68     94.10 o 
   1  12   0       88.13       78.89      7.58 o 
   2  12   0     2260.52     2248.01     31.26 o 
   3  12   0     2984.00     2949.57     34.92 o 
   4  12   0      435.96      428.61     13.49 o 
   5  12   0     1207.25     1282.90     23.59 o 
   6  12   0      477.36      586.53     17.17 o 
   7  12   0      883.33      896.09     24.77 o 
   8  12   0      408.05      465.59     26.05 o 
   9  12   0     2692.97     2728.22     48.81 o 
  10  12   0        0.24        4.67     10.18 o 
  11  12   0       29.19       46.12     13.13 o 
  12  12   0      118.31      119.35     17.38 o 
  13  12   0        4.10       -4.56     18.39 o 
  14  12   0      430.38      440.46     32.59 o 
  15  12   0      271.49      258.30     30.41 o 
  16  12   0       17.15        2.35     18.01 o 
  17  12   0       78.55       22.18     32.20 o 
   1  13   0      403.86      415.43     13.49 o 
   2  13   0     4832.92     4764.13     53.35 o 
   3  13   0      223.21      208.87     14.40 o 
   4  13   0      331.84      342.19     12.40 o 
   5  13   0     1248.97     1228.64     24.22 o 
   6  13   0     1229.48     1258.59     26.63 o 
   7  13   0     1687.12     1708.82     35.30 o 
   8  13   0       73.54       67.80     11.65 o 
   9  13   0        5.70        4.37      9.93 o 
  10  13   0      709.79      655.20     25.94 o 
  11  13   0        1.10       -0.80     10.81 o 
  12  13   0       23.47       20.58     13.24 o 
  13  13   0       55.28       56.93     15.30 o 
  14  13   0       19.97       -3.25     15.79 o 
  15  13   0       29.77       31.70     17.76 o 
  16  13   0        0.74        9.99     17.81 o 
  17  13   0       16.79        2.26     30.19 o 
   0  14   0     6333.06     6437.26     95.70 o 
   1  14   0      786.10      816.20     20.10 o 
   2  14   0      510.13      504.75     15.54 o 
   3  14   0     3792.30     3780.85     43.05 o 
   4  14   0      859.99      792.58     24.00 o 
   5  14   0       84.81       99.70      9.98 o 
   6  14   0     1234.12     1195.50     24.30 o 
   7  14   0       28.94       28.31      9.48 o 
   8  14   0      121.85      172.49     26.25 o 
   9  14   0      652.57      696.37     29.64 o 
  10  14   0      213.63      199.32     20.23 o 
  11  14   0      373.14      415.01     26.21 o 
  12  14   0      210.21      245.01     20.30 o 
  13  14   0        0.01       10.93     12.90 o 
  14  14   0        5.69      -19.30     12.91 o 
  15  14   0       30.89       20.14     19.68 o 
  16  14   0        0.17        9.26     27.30 o 
  17  14   0       22.44        8.09     31.35 o 
   1  15   0       63.55       75.89      9.31 o 
   2  15   0       15.72        9.79      6.74 o 
   3  15   0      596.06      625.06     16.25 o 
   4  15   0     4347.64     4159.95     47.61 o 
   5  15   0      411.65      422.43     14.62 o 
   6  15   0      148.74      130.36     12.09 o 
   7  15   0      387.93      417.43     21.48 o 
   8  15   0      272.61      280.97     18.08 o 
   9  15   0       70.56       88.24     13.49 o 
  10  15   0       75.49       72.36     13.92 o 
  11  15   0       72.56       68.48     13.91 o 
  12  15   0      371.75      387.82     30.28 o 
  13  15   0     1545.08     1445.35     41.79 o 
  14  15   0        3.10       16.70     15.22 o 
  15  15   0       62.24       91.70     64.06 o 
  16  15   0       65.39       44.53     33.82 o 
  17  15   0        3.14       29.85     35.98 o 
   0  16   0     3306.24     3569.05     64.81 o 
   1  16   0     6382.53     6734.00     72.31 o 
   2  16   0      370.36      454.83     15.85 o 
   3  16   0       19.06       17.33      9.39 o 
   4  16   0     1784.92     1680.09     27.74 o 
   5  16   0      113.97      143.71     10.58 o 
   6  16   0     1334.58     1364.67     54.66 o 
   7  16   0      190.10      213.46     16.13 o 
   8  16   0       40.66       45.11     12.78 o 
   9  16   0      237.67      221.98     17.66 o 
  10  16   0     1369.08     1300.26     35.78 o 
  11  16   0       31.05       18.98     11.84 o 
  12  16   0      160.21      116.52     16.19 o 
  13  16   0       10.39        1.74     13.45 o 
  14  16   0       28.07       36.26     21.69 o 
  15  16   0       10.30      -21.31     23.55 o 
  16  16   0        0.04        0.65     28.05 o 
   1  17   0      123.12      130.10     11.79 o 
   2  17   0     1147.18     1358.34     26.69 o 
   3  17   0       89.10       83.44      8.87 o 
   4  17   0      742.30      857.15     23.51 o 
   5  17   0       69.75       81.97      9.37 o 
   6  17   0      877.83      934.63     31.61 o 
   7  17   0      210.62      189.39     24.75 o 
   8  17   0      819.85      835.96     28.21 o 
   9  17   0        2.68        0.09     10.83 o 
  10  17   0       36.70       61.59     13.39 o 
  11  17   0       39.47        6.46     11.74 o 
  12  17   0       25.58        8.94     13.34 o 
  13  17   0       30.91       15.35     18.28 o 
  14  17   0        9.63      -17.92     17.70 o 
  15  17   0       35.94       39.19     28.50 o 
  16  17   0        9.55       26.37     41.04 o 
   0  18   0       94.81       71.06     17.20 o 
   1  18   0      186.31      184.86     14.06 o 
   2  18   0     1358.57     1439.53     32.54 o 
   3  18   0        0.21        5.67      6.54 o 
   4  18   0      956.05      934.68     25.88 o 
   5  18   0        8.17       -3.18      6.94 o 
   6  18   0       99.26      135.04     18.18 o 
   7  18   0      938.18      927.78     28.90 o 
   8  18   0      914.10      886.14     35.29 o 
   9  18   0      125.48      136.96     15.83 o 
  10  18   0       69.41       31.18     12.58 o 
  11  18   0        5.27       19.99     13.30 o 
  12  18   0        0.46       15.09     14.57 o 
  13  18   0       33.19       23.22     21.96 o 
  14  18   0        2.65        5.62     19.61 o 
  15  18   0       15.33       13.27     21.56 o 
  16  18   0        0.66        0.70     28.69 o 
   1  19   0      773.44      798.42     23.14 o 
   2  19   0      262.79      294.35     14.93 o 
   3  19   0       50.71       80.81     11.42 o 
   4  19   0       81.00       74.50      9.85 o 
   5  19   0       57.25       58.92      9.52 o 
   6  19   0      286.43      261.15     19.57 o 
   7  19   0       58.38       73.54     13.15 o 
   8  19   0      696.40      723.95     27.53 o 
   9  19   0      750.46      783.21     34.06 o 
  10  19   0        4.91       -7.48     16.88 o 
  11  19   0        1.71        6.85     14.07 o 
  12  19   0       42.49       26.54     19.16 o 
  13  19   0        9.96        4.76     18.06 o 
  14  19   0       13.51        2.89     19.12 o 
  15  19   0        3.39        0.25     34.76 o 
  16  19   0       17.07        8.15     32.10 o 
   0  20   0      238.37      238.37     20.55 o 
   1  20   0      719.88      777.76     22.41 o 
   2  20   0        0.07       -2.69      8.37 o 
   3  20   0       20.11       19.48     11.80 o 
   4  20   0       34.96       29.24      8.54 o 
   5  20   0       13.42       19.96      8.60 o 
   6  20   0      357.16      406.53     21.25 o 
   7  20   0      321.79      349.22     20.56 o 
   8  20   0       88.03       90.60     16.52 o 
   9  20   0     2642.79     2698.28     61.46 o 
  10  20   0        0.62       15.53     14.51 o 
  11  20   0      495.52      500.86     37.84 o 
  12  20   0       84.85       52.95     38.75 o 
  13  20   0       72.52       62.24     21.73 o 
  14  20   0        0.34      -20.46     17.12 o 
  15  20   0        3.85        7.79     21.44 o 
   1  21   0        8.74       29.43      9.61 o 
   2  21   0       20.00       14.40      8.99 o 
   3  21   0        4.77        3.60      7.61 o 
   4  21   0        2.78       -1.63      7.78 o 
   5  21   0       17.18       38.39     13.14 o 
   6  21   0      583.54      642.56     34.37 o 
   7  21   0       92.62       65.94     15.53 o 
   8  21   0       25.73       40.41     14.67 o 
   9  21   0      182.92      169.63     31.50 o 
  10  21   0      361.69      315.66     32.13 o 
  11  21   0       36.55      -11.73     15.49 o 
  12  21   0        1.78       -8.75     17.69 o 
  13  21   0       17.44       -4.13     18.25 o 
  14  21   0       23.41       29.21     22.33 o 
  15  21   0       26.74        2.56     34.87 o 
   0  22   0      409.92      418.50     35.24 o 
   1  22   0       23.71       30.51      9.88 o 
   2  22   0        0.02        2.43      9.04 o 
   3  22   0        9.11       -2.57      8.23 o 
   4  22   0      839.03      800.69     22.45 o 
   5  22   0      100.65      102.49     14.57 o 
   6  22   0      967.79      981.53     36.11 o 
   7  22   0      489.71      465.83     28.16 o 
   8  22   0      254.44      266.73     23.90 o 
   9  22   0        0.00       14.21     13.79 o 
  10  22   0      101.36       80.53     34.24 o 
  11  22   0        3.43      -15.48     17.33 o 
  12  22   0        8.85       46.14     20.85 o 
  13  22   0        5.69      -15.87     17.99 o 
  14  22   0       21.11       11.29     35.01 o 
   1  23   0      319.49      325.50     21.37 o 
   2  23   0     1041.97     1028.17     32.04 o 
   3  23   0       96.05       83.34     13.55 o 
   4  23   0     1098.00     1021.83     28.10 o 
   5  23   0      497.13      532.90     34.33 o 
   6  23   0      219.17      180.86     20.44 o 
   7  23   0      116.14      147.60     33.03 o 
   8  23   0      129.85      120.85     19.29 o 
   9  23   0      337.74      280.62     58.20 o 
  10  23   0       21.00       29.88     18.49 o 
  11  23   0       25.53       18.19     19.20 o 
  12  23   0        0.03      -22.03     17.85 o 
  13  23   0        0.80      -19.01     19.55 o 
  14  23   0        8.60       24.92     25.59 o 
   0  24   0     1079.22     1049.04     40.01 o 
   1  24   0      961.53      852.64     26.10 o 
   2  24   0       16.62       10.57     12.00 o 
   3  24   0     1313.95     1252.31     30.76 o 
   4  24   0      577.74      555.51     22.81 o 
   5  24   0        1.74      -15.95     10.72 o 
   6  24   0      516.31      487.53     31.05 o 
   7  24   0        0.52       -5.34     13.08 o 
   8  24   0       40.38       58.55     19.93 o 
   9  24   0        9.43        6.66     22.30 o 
  10  24   0        1.55      -10.84     22.35 o 
  11  24   0       65.93       41.25     21.77 o 
  12  24   0        9.14       -2.94     24.14 o 
  13  24   0       36.57       51.76     23.67 o 
  14  24   0        2.24       13.63     21.60 o 
   1  25   0     1380.25     1403.97     56.50 o 
   2  25   0      107.80       89.67     14.35 o 
   3  25   0       95.45      114.31     13.96 o 
   4  25   0       82.29       74.79     13.69 o 
   5  25   0      127.72      137.69     16.84 o 
   6  25   0      198.60      207.19     21.74 o 
   7  25   0       35.38       23.24     21.34 o 
   8  25   0        5.58       25.00     17.81 o 
   9  25   0       64.06       34.51     26.61 o 
  10  25   0        3.90       -0.16     19.16 o 
  11  25   0        3.42        5.69     24.71 o 
  12  25   0        2.05        3.78     20.62 o 
  13  25   0       69.65       68.28     24.07 o 
   0  26   0       65.29       65.51     22.83 o 
   1  26   0       89.93      114.19     16.23 o 
   2  26   0       40.37       46.60     25.16 o 
   3  26   0       17.32       26.25     11.08 o 
   4  26   0       22.21       11.40     10.30 o 
   5  26   0       33.50       27.94     17.64 o 
   6  26   0        0.71      -16.64     13.10 o 
   7  26   0      167.44      153.16     25.45 o 
   8  26   0        7.91       -0.21     18.04 o 
   9  26   0       74.78       89.36     23.60 o 
  10  26   0       26.07       -7.57     26.35 o 
  11  26   0        2.78      -14.76     19.93 o 
  12  26   0       12.15      -12.52     28.83 o 
  13  26   0        0.76      -22.82     21.03 o 
   1  27   0       83.21       55.34     16.00 o 
   2  27   0      212.79      228.81     23.14 o 
   3  27   0       49.40       40.81     12.18 o 
   4  27   0       30.78       55.77     14.89 o 
   5  27   0       25.93       20.32     12.54 o 
   6  27   0       22.24       31.47     16.98 o 
   7  27   0       32.24       56.67     20.56 o 
   8  27   0        7.48      -11.31     23.97 o 
   9  27   0       16.65        5.85     19.00 o 
  10  27   0       85.76       50.28     23.21 o 
  11  27   0       53.00       75.49     25.54 o 
  12  27   0       34.38       50.25     23.73 o 
   0  28   0      168.06      199.14     32.44 o 
   1  28   0       16.33        9.17     14.17 o 
   2  28   0      476.27      568.83     37.23 o 
   3  28   0       26.75       23.75     15.60 o 
   4  28   0      482.99      468.42     31.21 o 
   5  28   0      131.51      131.92     20.59 o 
   6  28   0        0.05       15.80     17.45 o 
   7  28   0       40.05       18.05     19.00 o 
   8  28   0       30.57       18.73     18.85 o 
   9  28   0       11.80        1.51     26.36 o 
  10  28   0        0.46        1.35     21.47 o 
  11  28   0       10.63        4.43     27.57 o 
   1  29   0      193.88      190.31     22.50 o 
   2  29   0        0.38      -12.02     13.60 o 
   3  29   0       64.72       44.03     16.46 o 
   4  29   0       97.33      127.81     44.57 o 
   5  29   0       61.34       22.81     21.64 o 
   6  29   0      418.81      436.78     53.46 o 
   7  29   0       47.06       48.55     24.17 o 
   8  29   0       52.62       56.33     22.76 o 
   9  29   0        3.51       12.93     21.71 o 
  10  29   0       54.82       57.10     25.18 o 
  11  29   0        8.11       14.41     23.93 o 
   0  30   0       32.11       42.72     28.13 o 
   1  30   0       27.06       33.33     16.03 o 
   2  30   0        0.72       -1.78     14.95 o 
   3  30   0      697.37      765.15     70.34 o 
   4  30   0        3.14       34.50     23.31 o 
   5  30   0        1.05       14.70     23.08 o 
   6  30   0       73.76      119.83     31.76 o 
   7  30   0       52.16       57.82     22.37 o 
   8  30   0        0.24      -15.67     18.58 o 
   9  30   0      129.59      145.81     29.28 o 
  10  30   0       16.07       -2.45     22.14 o 
   1  31   0       59.41       36.05     17.20 o 
   2  31   0      374.77      392.90     31.68 o 
   3  31   0      112.13      162.01     34.21 o 
   4  31   0       95.23       61.54     27.86 o 
   5  31   0        5.24       25.07     25.35 o 
   6  31   0       16.93        4.12     21.84 o 
   7  31   0        7.51       47.61     28.58 o 
   8  31   0       56.01       45.76     27.77 o 
   9  31   0       56.48       58.48     48.37 o 
   0  32   0      239.12      220.25     36.13 o 
   1  32   0      102.92       82.72     22.35 o 
   2  32   0       49.64       43.14     36.09 o 
   3  32   0       84.74      100.55     30.66 o 
   4  32   0       22.57       60.72     27.84 o 
   5  32   0        6.67       22.54     24.65 o 
   6  32   0        4.21        4.33     24.00 o 
   7  32   0       55.84       45.57     48.78 o 
   8  32   0        6.92       47.85     29.76 o 
   1  33   0       26.55       35.59     21.46 o 
   2  33   0      172.92      194.86     29.62 o 
   3  33   0       57.12       38.88     25.18 o 
   4  33   0       18.87      103.22     30.79 o 
   5  33   0       59.10       55.61     47.41 o 
   6  33   0        0.78        6.71     26.08 o 
   7  33   0       49.60       61.70     30.52 o 
   0  34   0        0.14        2.42     39.62 o 
   1  34   0       41.97       73.21     26.08 o 
   2  34   0       26.25       11.91     35.14 o 
   3  34   0      115.85      123.46     37.03 o 
   4  34   0        0.05        3.44     38.67 o 
   5  34   0      130.07      165.75     57.53 o 
   6  34   0        7.93       14.36     36.09 o 
   1  35   0        1.06       30.52     29.86 o 
   2  35   0       57.23       84.27     33.08 o 
   3  35   0       42.36       55.59     29.96 o 
   4  35   0        1.21        4.56     28.55 o 
   5  35   0       17.53       18.23     35.14 o 
   0  36   0        3.86       11.80     42.57 o 
   1  36   0        6.52       -0.87     29.09 o 
   2  36   0        1.76      -25.29     43.83 o 
   0   0   1       86.37        9.50     13.75 o 
   1   0   1     4913.53     4386.03     44.94 o 
   2   0   1    24458.90    23661.53    192.39 o 
   3   0   1     5556.49     5363.93     47.04 o 
   4   0   1      741.59      745.74     14.37 o 
   5   0   1      149.35      134.25      8.46 o 
   6   0   1      234.27      248.97     12.00 o 
   7   0   1        0.21        6.95      7.29 o 
   8   0   1      693.98      684.94     27.48 o 
   9   0   1      181.81      202.36     11.84 o 
  10   0   1      600.17      571.86     21.92 o 
  11   0   1       98.67      107.25     21.31 o 
  12   0   1       50.10       29.41     14.12 o 
  13   0   1       77.61       45.18     18.90 o 
  14   0   1      111.78       90.51     18.72 o 
  15   0   1        0.01      -20.97     13.98 o 
  16   0   1      104.77       99.46     22.59 o 
  17   0   1        8.99      -12.07     17.22 o 
  18   0   1       69.19        5.83     19.83 o 
 -18   1   1       11.94       19.44     20.53 o 
 -17   1   1       92.55       66.36     22.02 o 
 -16   1   1       22.88       15.62     17.36 o 
 -15   1   1       26.80       44.73     17.59 o 
 -14   1   1      279.07      304.74     27.08 o 
 -13   1   1      316.37      335.57     26.20 o 
 -12   1   1      102.39      100.25     20.47 o 
 -11   1   1      103.89      113.99     17.60 o 
 -10   1   1       84.39       61.82     11.88 o 
  -9   1   1      584.41      581.26     20.35 o 
  -8   1   1      133.63      127.46      9.50 o 
  -7   1   1      657.61      669.72     22.03 o 
  -6   1   1     1549.76     1625.70     24.77 o 
  -5   1   1      412.57      404.48     11.54 o 
  -4   1   1     7003.58     6740.15     63.57 o 
  -3   1   1    10169.93     9931.68     79.89 o 
  -2   1   1     7434.93     7473.54     67.05 o 
  -1   1   1    13953.93    12892.08    132.18 o 
   0   1   1      480.58      502.26     10.90 o 
   1   1   1    13953.95    13188.11    120.11 o 
   2   1   1     7440.31     7490.29     72.49 o 
   3   1   1    10168.36     9896.05     86.29 o 
   4   1   1     7004.65     6838.55     60.14 o 
   5   1   1      413.72      380.92     11.83 o 
   6   1   1     1550.62     1612.60     25.13 o 
   7   1   1      658.82      675.61     24.78 o 
   8   1   1      133.30      123.94      9.49 o 
   9   1   1      584.56      586.79     24.64 o 
  10   1   1       84.48      100.98     13.15 o 
  11   1   1      104.03       96.08     17.32 o 
  12   1   1      102.32      100.15     17.83 o 
  13   1   1      315.79      367.71     27.63 o 
  14   1   1      279.40      304.76     27.20 o 
  15   1   1       26.98       17.07     17.14 o 
  16   1   1       22.79       50.40     19.21 o 
  17   1   1       92.54       71.60     22.18 o 
  18   1   1       11.89       28.13     20.34 o 
 -18   2   1       30.71       32.81     21.60 o 
 -17   2   1        4.95       21.35     19.78 o 
 -16   2   1       45.08       12.18     17.61 o 
 -15   2   1      212.75      192.86     24.48 o 
 -14   2   1       82.59      100.17     19.58 o 
 -13   2   1      389.48      409.21     27.94 o 
 -12   2   1      146.05      144.40     20.04 o 
 -11   2   1      374.59      373.04     20.28 o 
 -10   2   1      417.89      400.63     19.52 o 
  -9   2   1     1832.39     1792.56     29.96 o 
  -8   2   1     1164.06     1160.56     25.41 o 
  -7   2   1      610.71      619.82     15.44 o 
  -6   2   1     1704.76     1694.16     25.12 o 
  -5   2   1      720.56      642.81     15.04 o 
  -4   2   1     2862.49     2793.16     31.66 o 
  -3   2   1     2803.68     2770.29     26.08 o 
  -2   2   1     2389.27     2264.89     25.51 o 
  -1   2   1    12297.70    11600.91     90.87 o 
   0   2   1     3735.94     3339.17     40.77 o 
   1   2   1    12291.50    11388.02    136.74 o 
   2   2   1     2388.21     2232.29     31.32 o 
   3   2   1     2802.49     2775.10     38.68 o 
   4   2   1     2863.06     2872.80     33.19 o 
   5   2   1      720.13      638.47     26.18 o 
   6   2   1     1706.18     1666.89     25.75 o 
   7   2   1      610.55      627.65     16.40 o 
   8   2   1     1163.12     1212.42     23.75 o 
   9   2   1     1830.44     1752.42     30.40 o 
  10   2   1      418.21      372.44     20.17 o 
  11   2   1      374.03      407.97     25.51 o 
  12   2   1      146.18      144.45     19.75 o 
  13   2   1      389.45      399.09     28.10 o 
  14   2   1       82.69       86.80     23.66 o 
  15   2   1      212.77      137.14     22.72 o 
  16   2   1       45.05       51.50     19.27 o 
  17   2   1        4.93       14.64     18.93 o 
  18   2   1       30.71       25.09     21.06 o 
 -18   3   1        6.01       -1.49     20.12 o 
 -17   3   1       57.37       11.01     20.48 o 
 -16   3   1      111.52      117.45     29.66 o 
 -15   3   1      122.41      120.47     21.50 o 
 -14   3   1       72.20       35.28     16.62 o 
 -13   3   1      128.75      110.30     20.39 o 
 -12   3   1      429.14      432.11     59.23 o 
 -11   3   1       85.91       91.92     18.33 o 
 -10   3   1      154.62      145.17     15.29 o 
  -9   3   1      455.15      413.16     18.53 o 
  -8   3   1     1603.71     1626.54     26.52 o 
  -7   3   1     3932.35     4014.61     46.52 o 
  -6   3   1      423.16      424.19     11.88 o 
  -5   3   1     5578.76     5198.12     52.83 o 
  -4   3   1      335.23      331.32      8.67 o 
  -3   3   1     8169.09     7806.29     60.94 o 
  -2   3   1    16267.10    15346.89    129.86 o 
  -1   3   1      263.57      247.33     11.37 o 
   0   3   1      355.05      348.96     10.00 o 
   1   3   1      263.31      253.20      8.97 o 
   2   3   1    16266.31    15483.03    182.23 o 
   3   3   1     8172.32     7848.18     88.55 o 
   4   3   1      335.48      350.59     20.02 o 
   5   3   1     5582.45     5364.13     55.89 o 
   6   3   1      424.07      412.74     12.85 o 
   7   3   1     3931.86     4034.02     47.99 o 
   8   3   1     1605.39     1657.41     28.28 o 
   9   3   1      455.46      443.16     15.88 o 
  10   3   1      155.25      152.14     14.42 o 
  11   3   1       86.28       84.70     16.06 o 
  12   3   1      428.46      426.41     26.94 o 
  13   3   1      128.74      135.29     20.61 o 
  14   3   1       71.93      105.76     20.01 o 
  15   3   1      122.69      130.83     21.87 o 
  16   3   1      111.16      134.68     27.36 o 
  17   3   1       57.06       67.22     22.60 o 
  18   3   1        6.00       24.48     21.40 o 
 -18   4   1        5.22       33.71     26.18 o 
 -17   4   1        7.74        6.30     18.61 o 
 -16   4   1        8.44        6.47     17.94 o 
 -15   4   1       26.41       -2.29     19.89 o 
 -14   4   1      218.14      242.46     29.27 o 
 -13   4   1      428.48      496.35     29.97 o 
 -12   4   1      459.61      456.70     27.57 o 
 -11   4   1      459.64      462.11     22.46 o 
 -10   4   1        5.69       -5.37      8.93 o 
  -9   4   1       41.30       51.78     10.44 o 
  -8   4   1     2101.74     2193.12     38.44 o 
  -7   4   1     3424.82     3393.47     48.31 o 
  -6   4   1     1929.37     1924.88     37.67 o 
  -5   4   1       22.01       30.69      5.59 o 
  -4   4   1      232.16      221.89      7.49 o 
  -3   4   1    17650.36    16758.49    143.17 o 
  -2   4   1     6194.28     5962.43     56.54 o 
  -1   4   1     3305.07     3124.45     35.35 o 
   0   4   1      703.42      709.36     20.03 o 
   1   4   1     3307.73     3185.24     41.38 o 
   2   4   1     6191.00     5954.53     73.21 o 
   3   4   1    17670.18    17158.85    158.59 o 
   4   4   1      232.92      210.70     17.68 o 
   5   4   1       21.83       22.05      6.30 o 
   6   4   1     1928.52     1936.05     28.66 o 
   7   4   1     3423.69     3406.36     42.88 o 
   8   4   1     2103.57     2224.97     33.69 o 
   9   4   1       41.28       27.40      7.67 o 
  10   4   1        5.68       -1.01      9.17 o 
  11   4   1      459.30      432.16     47.77 o 
  12   4   1      459.86      456.66     27.35 o 
  13   4   1      428.37      404.52     28.38 o 
  14   4   1      218.09      248.11     25.79 o 
  15   4   1       26.29        5.35     15.75 o 
  16   4   1        8.40       16.72     17.98 o 
  17   4   1        7.69        7.80     19.26 o 
  18   4   1        5.27       19.90     20.91 o 
 -18   5   1       13.64        1.44     24.58 o 
 -17   5   1       15.01       34.94     20.06 o 
 -16   5   1       20.98       31.74     18.91 o 
 -15   5   1      119.17      107.09     22.58 o 
 -14   5   1      216.35      205.34     23.77 o 
 -13   5   1      279.15      245.56     23.74 o 
 -12   5   1       89.45       89.10     14.52 o 
 -11   5   1      257.20      316.40     21.40 o 
 -10   5   1       65.60       34.40     10.35 o 
  -9   5   1      541.51      516.55     24.59 o 
  -8   5   1       55.24       66.37     10.21 o 
  -7   5   1     1641.58     1736.84     34.03 o 
  -6   5   1     1755.27     1595.79     42.35 o 
  -5   5   1     7060.67     6743.57     66.12 o 
  -4   5   1      839.64      821.39     15.19 o 
  -3   5   1     5741.71     5496.17     49.78 o 
  -2   5   1     6191.59     5902.22     56.80 o 
  -1   5   1     9108.80     8350.54     74.63 o 
   0   5   1      636.98      593.24     17.04 o 
   1   5   1     9112.96     8340.21     92.71 o 
   2   5   1     6195.17     5843.71     69.17 o 
   3   5   1     5748.47     5471.60     59.42 o 
   4   5   1      836.82      847.59     15.21 o 
   5   5   1     7064.49     6880.11     70.19 o 
   6   5   1     1755.86     1682.87     41.39 o 
   7   5   1     1640.60     1755.65     34.11 o 
   8   5   1       55.46       59.22      7.96 o 
   9   5   1      542.84      547.98     36.01 o 
  10   5   1       65.80       64.04     11.98 o 
  11   5   1      258.21      270.41     23.60 o 
  12   5   1       89.39       80.04     16.79 o 
  13   5   1      279.63      260.01     24.78 o 
  14   5   1      216.65      236.24     25.25 o 
  15   5   1      119.49      135.62     22.69 o 
  16   5   1       21.03       -1.86     16.15 o 
  17   5   1       15.17        3.25     19.05 o 
  18   5   1       13.66       26.93     21.43 o 
 -18   6   1       22.20      -23.53     22.44 o 
 -17   6   1        9.40        8.25     22.97 o 
 -16   6   1       44.02       29.97     18.62 o 
 -15   6   1      286.43      305.13     37.33 o 
 -14   6   1      288.40      265.91     25.60 o 
 -13   6   1      338.90      332.11     31.51 o 
 -12   6   1       58.03       79.90     13.70 o 
 -11   6   1      148.61      145.79     19.89 o 
 -10   6   1      377.21      369.34     21.97 o 
  -9   6   1      442.12      465.35     20.06 o 
  -8   6   1      196.60      228.11     16.75 o 
  -7   6   1      326.66      358.54     18.85 o 
  -6   6   1      540.28      511.15     13.93 o 
  -5   6   1     2269.63     2283.41     29.74 o 
  -4   6   1     2446.15     2481.53     29.98 o 
  -3   6   1     2705.22     2688.97     29.52 o 
  -2   6   1      170.32      176.94      8.08 o 
  -1   6   1     7379.75     6969.51     64.60 o 
   0   6   1     5258.09     5218.41     55.16 o 
   1   6   1     7385.00     6993.16     81.17 o 
   2   6   1      170.46      160.20     12.82 o 
   3   6   1     2706.51     2735.65     39.78 o 
   4   6   1     2440.58     2519.90     29.75 o 
   5   6   1     2271.84     2216.84     32.33 o 
   6   6   1      540.80      505.53     21.47 o 
   7   6   1      326.13      345.29     12.90 o 
   8   6   1      196.09      226.45     11.62 o 
   9   6   1      441.39      425.21     19.82 o 
  10   6   1      375.89      433.65     33.44 o 
  11   6   1      149.10      160.31     20.84 o 
  12   6   1       57.99       61.65     16.48 o 
  13   6   1      338.47      312.66     33.82 o 
  14   6   1      288.27      270.10     26.97 o 
  15   6   1      286.53      376.93     33.27 o 
  16   6   1       43.98       35.38     18.43 o 
  17   6   1        9.41       10.75     19.41 o 
  18   6   1       22.24        4.31     20.87 o 
 -18   7   1       16.25        8.18     23.91 o 
 -17   7   1        8.62       -1.16     22.80 o 
 -16   7   1       15.17       12.89     17.83 o 
 -15   7   1      149.89      114.85     22.27 o 
 -14   7   1        2.90        8.76     15.71 o 
 -13   7   1      114.46      115.34     18.62 o 
 -12   7   1       58.46       80.96     14.58 o 
 -11   7   1     1193.63     1256.33     44.82 o 
 -10   7   1       94.71       88.93     13.12 o 
  -9   7   1       91.38       79.99     11.79 o 
  -8   7   1      202.76      214.75     15.08 o 
  -7   7   1      335.87      359.75     20.19 o 
  -6   7   1     6602.26     6417.75     65.85 o 
  -5   7   1      188.27      206.75      9.22 o 
  -4   7   1      228.77      223.39      8.32 o 
  -3   7   1     4952.53     4668.67     49.72 o 
  -2   7   1     4101.60     3926.21     42.50 o 
  -1   7   1     4680.84     4649.78     47.08 o 
   0   7   1    11017.86    10097.51     98.26 o 
   1   7   1     4676.97     4556.07     50.14 o 
   2   7   1     4107.27     3986.93     53.11 o 
   3   7   1     4950.60     4787.65     53.06 o 
   4   7   1      229.42      241.18     12.77 o 
   5   7   1      188.27      211.60      9.20 o 
   6   7   1     6602.69     6335.19     69.06 o 
   7   7   1      335.72      353.55     14.73 o 
   8   7   1      202.61      230.18     14.52 o 
   9   7   1       90.92       75.01     11.97 o 
  10   7   1       94.83       93.31     13.62 o 
  11   7   1     1194.46     1239.20     33.69 o 
  12   7   1       58.52       72.30     14.59 o 
  13   7   1      114.36      140.68     20.46 o 
  14   7   1        2.85       12.67     15.30 o 
  15   7   1      149.66      155.41     26.22 o 
  16   7   1       15.20       19.29     23.50 o 
  17   7   1        8.56       -6.14     18.14 o 
  18   7   1       16.23       11.07     21.57 o 
 -18   8   1        2.12       -1.64     30.58 o 
 -17   8   1       24.30        5.35     22.64 o 
 -16   8   1        5.10       15.70     21.49 o 
 -15   8   1      129.76      134.58     22.98 o 
 -14   8   1      598.91      627.99     41.44 o 
 -13   8   1      447.62      451.19     28.47 o 
 -12   8   1      169.50      144.22     16.88 o 
 -11   8   1      153.54      129.93     15.08 o 
 -10   8   1      351.23      365.66     19.81 o 
  -9   8   1      333.65      350.69     18.16 o 
  -8   8   1      212.10      228.84     17.69 o 
  -7   8   1     3148.96     3304.34     43.66 o 
  -6   8   1     3764.52     3952.27     45.84 o 
  -5   8   1      300.16      308.23     10.86 o 
  -4   8   1      467.52      445.72     11.94 o 
  -3   8   1      318.15      334.23     11.50 o 
  -2   8   1     2423.81     2375.22     30.51 o 
  -1   8   1     3991.93     3669.96     39.95 o 
   0   8   1     3282.00     3030.18     38.19 o 
   1   8   1     3989.05     3636.55     43.23 o 
   2   8   1     2424.60     2331.52     33.07 o 
   3   8   1      318.54      322.63     13.77 o 
   4   8   1      468.18      483.53     13.21 o 
   5   8   1      300.34      307.72     13.98 o 
   6   8   1     3763.61     4012.99     50.73 o 
   7   8   1     3146.39     3279.78     50.14 o 
   8   8   1      212.61      244.51     12.09 o 
   9   8   1      333.31      300.11     17.96 o 
  10   8   1      350.64      410.57     21.41 o 
  11   8   1      153.91      193.60     25.76 o 
  12   8   1      169.40      163.45     21.50 o 
  13   8   1      447.25      459.86     30.08 o 
  14   8   1      599.93      541.00     33.07 o 
  15   8   1      129.38      115.63     26.48 o 
  16   8   1        5.04        8.96     19.71 o 
  17   8   1       24.34       29.53     22.17 o 
  18   8   1        2.09       15.63     20.94 o 
 -18   9   1       17.24       23.33     31.49 o 
 -17   9   1       54.85        7.95     38.67 o 
 -16   9   1      194.70      212.35     79.58 o 
 -15   9   1       27.84       36.76     25.90 o 
 -14   9   1       57.45       42.94     17.24 o 
 -13   9   1       18.07       26.21     13.34 o 
 -12   9   1      424.51      402.48     22.95 o 
 -11   9   1      117.92      145.48     16.13 o 
 -10   9   1      492.19      512.47     22.46 o 
  -9   9   1      146.80      139.57     14.17 o 
  -8   9   1      238.89      234.74     22.47 o 
  -7   9   1     3106.13     3110.62     40.26 o 
  -6   9   1     5031.32     4972.75     54.72 o 
  -5   9   1      774.96      769.12     17.05 o 
  -4   9   1       26.74       32.87      5.46 o 
  -3   9   1     1083.08     1053.47     17.06 o 
  -2   9   1     1897.59     1828.95     26.39 o 
  -1   9   1      258.48      241.20      9.65 o 
   0   9   1     7169.11     6970.39     66.59 o 
   1   9   1      258.65      233.10     18.81 o 
   2   9   1     1900.13     1909.30     28.53 o 
   3   9   1     1083.16     1015.98     19.70 o 
   4   9   1       26.91       35.13      7.74 o 
   5   9   1      776.11      787.56     21.69 o 
   6   9   1     5036.82     5096.72     60.50 o 
   7   9   1     3106.67     3195.29     50.18 o 
   8   9   1      238.75      204.98     22.11 o 
   9   9   1      147.00      160.70     15.05 o 
  10   9   1      491.68      540.44     23.86 o 
  11   9   1      118.03      116.26     15.58 o 
  12   9   1      424.45      424.01     24.21 o 
  13   9   1       18.03       29.13     16.15 o 
  14   9   1       57.35       55.85     17.56 o 
  15   9   1       27.92       20.90     16.77 o 
  16   9   1      195.17      208.46     41.44 o 
  17   9   1       54.82       40.34     21.52 o 
  18   9   1       17.24        0.55     21.56 o 
 -17  10   1       45.94       33.96     31.24 o 
 -16  10   1       13.41       35.51     59.42 o 
 -15  10   1       40.05       55.61     23.29 o 
 -14  10   1      285.79      294.38     26.74 o 
 -13  10   1       69.18       51.32     14.18 o 
 -12  10   1      167.79      207.06     18.93 o 
 -11  10   1       59.89       46.66     12.80 o 
 -10  10   1       19.01       12.15     10.34 o 
  -9  10   1      295.87      325.83     17.86 o 
  -8  10   1      882.33      899.37     24.87 o 
  -7  10   1      307.04      327.69     12.79 o 
  -6  10   1     1664.02     1704.81     25.22 o 
  -5  10   1      964.04     1026.31     26.20 o 
  -4  10   1      804.48      795.66     21.62 o 
  -3  10   1      519.98      530.85     12.39 o 
  -2  10   1      287.22      269.38     10.77 o 
  -1  10   1     5264.74     4928.26     52.10 o 
   0  10   1    12728.72    12114.34     98.94 o 
   1  10   1     5264.50     4849.23     56.37 o 
   2  10   1      287.70      266.02     11.14 o 
   3  10   1      519.90      479.74     14.31 o 
   4  10   1      803.44      792.44     18.31 o 
   5  10   1      965.29     1012.93     18.50 o 
   6  10   1     1663.67     1741.97     34.47 o 
   7  10   1      306.75      368.33     18.42 o 
   8  10   1      882.54      894.71     28.78 o 
   9  10   1      294.83      306.11     18.93 o 
  10  10   1       19.13       34.89     11.48 o 
  11  10   1       59.94       44.68     13.11 o 
  12  10   1      168.00      172.49     18.19 o 
  13  10   1       69.06       35.09     15.03 o 
  14  10   1      286.71      244.74     26.20 o 
  15  10   1       40.00       63.31     29.11 o 
  16  10   1       13.43        9.23     17.89 o 
  17  10   1       45.93       -0.36     19.14 o 
 -17  11   1       22.13       13.64     30.97 o 
 -16  11   1       42.46       54.20     31.04 o 
 -15  11   1       51.39       50.41     40.04 o 
 -14  11   1      794.17      826.79     76.75 o 
 -13  11   1       83.17       65.20     14.94 o 
 -12  11   1      493.77      532.95     25.58 o 
 -11  11   1      206.24      194.88     17.17 o 
 -10  11   1      178.08      182.18     15.74 o 
  -9  11   1       31.34        9.57     10.14 o 
  -8  11   1      478.97      413.08     18.60 o 
  -7  11   1      395.62      406.00     13.30 o 
  -6  11   1     4849.34     4851.70     56.01 o 
  -5  11   1     7404.41     7519.22     76.53 o 
  -4  11   1      721.36      707.32     15.49 o 
  -3  11   1      521.26      530.51     12.89 o 
  -2  11   1      798.84      853.85     15.43 o 
  -1  11   1     1793.18     1850.16     23.74 o 
   0  11   1      846.53      891.36     15.09 o 
   1  11   1     1792.64     1890.16     30.24 o 
   2  11   1      800.54      894.56     19.77 o 
   3  11   1      522.21      548.81     15.79 o 
   4  11   1      721.99      707.94     18.02 o 
   5  11   1     7407.49     7612.09     72.13 o 
   6  11   1     4848.63     4962.71     52.60 o 
   7  11   1      395.36      392.67     18.89 o 
   8  11   1      478.93      445.55     21.03 o 
   9  11   1       31.49       14.35     10.52 o 
  10  11   1      178.10      157.91     16.25 o 
  11  11   1      205.92      211.41     18.86 o 
  12  11   1      494.28      493.58     26.17 o 
  13  11   1       83.46       78.17     16.07 o 
  14  11   1      793.77      701.45     36.86 o 
  15  11   1       51.15       37.34     18.92 o 
  16  11   1       42.35       35.98     19.45 o 
  17  11   1       22.04       44.17     21.18 o 
 -17  12   1        3.63       22.72     29.82 o 
 -16  12   1       20.39      -22.79     24.33 o 
 -15  12   1        5.13       14.44     23.05 o 
 -14  12   1        0.32      -13.57     33.77 o 
 -13  12   1      207.94      217.80     37.36 o 
 -12  12   1      369.67      360.53     23.17 o 
 -11  12   1      398.48      346.04     29.45 o 
 -10  12   1       15.53       22.71     10.88 o 
  -9  12   1       54.27       62.52     14.89 o 
  -8  12   1      692.71      731.30     23.23 o 
  -7  12   1      272.48      300.55     13.54 o 
  -6  12   1      213.42      235.27     11.89 o 
  -5  12   1     1054.54     1133.29     22.20 o 
  -4  12   1      102.87      123.05      8.32 o 
  -3  12   1     2339.66     2185.99     28.48 o 
  -2  12   1     4811.71     4930.74     49.42 o 
  -1  12   1      588.15      626.41     12.26 o 
   0  12   1      936.47      998.96     16.66 o 
   1  12   1      588.76      602.56     17.07 o 
   2  12   1     4813.98     4800.59     63.33 o 
   3  12   1     2342.23     2165.17     39.38 o 
   4  12   1      102.57      100.46      9.88 o 
   5  12   1     1054.57     1126.59     21.09 o 
   6  12   1      213.81      229.08     10.90 o 
   7  12   1      271.72      295.05     15.05 o 
   8  12   1      693.05      696.12     28.35 o 
   9  12   1       54.40       61.48     12.60 o 
  10  12   1       15.52       16.69     10.65 o 
  11  12   1      398.56      403.57     23.31 o 
  12  12   1      370.11      309.17     22.21 o 
  13  12   1      208.05      243.34     21.69 o 
  14  12   1        0.30       11.23     15.35 o 
  15  12   1        5.06       10.04     16.88 o 
  16  12   1       20.44       19.47     17.97 o 
  17  12   1        3.66       21.45     19.38 o 
 -17  13   1       17.92        6.58     30.34 o 
 -16  13   1        6.20      -24.10     23.21 o 
 -15  13   1        1.38        6.51     20.79 o 
 -14  13   1      128.35      108.25     24.25 o 
 -13  13   1       87.92       52.34     21.54 o 
 -12  13   1       61.58       88.43     21.63 o 
 -11  13   1      247.44      282.22     19.90 o 
 -10  13   1      517.63      510.51     22.92 o 
  -9  13   1      487.64      488.65     25.93 o 
  -8  13   1      150.55      155.79     14.78 o 
  -7  13   1      366.93      401.46     22.67 o 
  -6  13   1       77.95      106.92      9.71 o 
  -5  13   1       14.87        9.24      8.60 o 
  -4  13   1     1018.77     1109.41     20.49 o 
  -3  13   1       59.48       50.05      6.80 o 
  -2  13   1      817.65      825.43     16.20 o 
  -1  13   1      550.63      546.97     16.02 o 
   0  13   1     1238.41     1213.90     19.39 o 
   1  13   1      550.71      550.97     24.09 o 
   2  13   1      818.24      889.79     21.22 o 
   3  13   1       59.36       76.45      8.94 o 
   4  13   1     1018.73     1117.48     24.49 o 
   5  13   1       14.80        7.47      6.29 o 
   6  13   1       77.76       86.90      8.44 o 
   7  13   1      366.47      350.43     16.47 o 
   8  13   1      150.53      137.00     17.71 o 
   9  13   1      488.57      542.44     27.40 o 
  10  13   1      517.70      503.30     24.53 o 
  11  13   1      246.90      245.11     20.12 o 
  12  13   1       61.82      115.21     16.76 o 
  13  13   1       88.04       69.52     17.57 o 
  14  13   1      128.30      164.52     23.06 o 
  15  13   1        1.41       11.67     16.71 o 
  16  13   1        6.22       26.91     18.53 o 
  17  13   1       18.06       19.48     23.75 o 
 -17  14   1        1.23        0.03     29.16 o 
 -16  14   1        3.28      -10.18     23.66 o 
 -15  14   1        8.26      -29.79     19.86 o 
 -14  14   1       25.71       27.67     20.75 o 
 -13  14   1       18.60        2.50     17.81 o 
 -12  14   1      169.32      150.49     25.46 o 
 -11  14   1      147.58      141.54     27.46 o 
 -10  14   1      342.28      306.86     25.81 o 
  -9  14   1      167.97      158.38     15.78 o 
  -8  14   1      754.71      799.55     41.00 o 
  -7  14   1      318.01      308.95     22.29 o 
  -6  14   1      950.57      966.24     31.63 o 
  -5  14   1     1706.05     1735.15     29.33 o 
  -4  14   1      145.46      165.86      9.86 o 
  -3  14   1      144.37      139.51      8.86 o 
  -2  14   1      395.95      373.50     15.30 o 
  -1  14   1      705.52      728.32     17.89 o 
   0  14   1      866.58      848.77     26.21 o 
   1  14   1      710.17      741.65     20.28 o 
   2  14   1      397.48      380.51     15.44 o 
   3  14   1      144.32      132.51     13.87 o 
   4  14   1      145.31      144.31     11.51 o 
   5  14   1     1705.78     1714.59     34.29 o 
   6  14   1      950.65      930.01     21.49 o 
   7  14   1      318.05      312.61     21.17 o 
   8  14   1      754.49      738.49     25.49 o 
   9  14   1      168.37      162.19     19.56 o 
  10  14   1      342.18      361.04     25.44 o 
  11  14   1      147.85      160.80     27.97 o 
  12  14   1      169.40      176.56     21.09 o 
  13  14   1       18.63       15.25     19.17 o 
  14  14   1       25.84       22.12     17.56 o 
  15  14   1        8.23       20.39     18.18 o 
  16  14   1        3.30      -11.24     17.62 o 
  17  14   1        1.20       -9.61     19.24 o 
 -16  15   1        0.03       42.65     66.27 o 
 -15  15   1       80.42       84.10     29.52 o 
 -14  15   1       77.45       92.59     23.89 o 
 -13  15   1        7.58       -1.12     16.27 o 
 -12  15   1       18.59       30.55     15.40 o 
 -11  15   1        4.71       19.95     14.13 o 
 -10  15   1      171.76      150.40     19.90 o 
  -9  15   1     1090.70     1011.09     36.23 o 
  -8  15   1      287.77      293.00     18.36 o 
  -7  15   1      160.94      184.97     19.51 o 
  -6  15   1      455.97      471.42     20.78 o 
  -5  15   1     2266.38     2251.68     34.99 o 
  -4  15   1     1983.10     2084.21     32.19 o 
  -3  15   1     1062.61     1020.77     20.00 o 
  -2  15   1     1665.77     1643.20     25.35 o 
  -1  15   1      598.71      565.78     13.98 o 
   0  15   1     1179.82     1233.87     20.92 o 
   1  15   1      600.20      608.71     19.54 o 
   2  15   1     1663.93     1673.93     31.78 o 
   3  15   1     1063.24     1058.29     25.21 o 
   4  15   1     1983.42     2085.71     36.43 o 
   5  15   1     2267.66     2306.36     33.81 o 
   6  15   1      455.82      480.80     16.32 o 
   7  15   1      161.25      175.04     15.50 o 
   8  15   1      288.74      255.72     17.84 o 
   9  15   1     1090.87     1038.55     31.40 o 
  10  15   1      171.69      137.10     20.88 o 
  11  15   1        4.71        5.66     13.63 o 
  12  15   1       18.59       42.47     16.42 o 
  13  15   1        7.54       -7.99     23.21 o 
  14  15   1       77.59       88.45     17.91 o 
  15  15   1       80.33      101.61     22.17 o 
  16  15   1        0.04       -2.51     18.08 o 
 -16  16   1       11.56       -2.18     20.22 o 
 -15  16   1       49.30       64.62     22.59 o 
 -14  16   1        2.99       -3.95     14.13 o 
 -13  16   1       87.65       94.94     30.04 o 
 -12  16   1        6.91       -2.96     12.06 o 
 -11  16   1       97.65       62.75     16.37 o 
 -10  16   1        0.87       -2.31     13.10 o 
  -9  16   1      293.27      253.65     22.38 o 
  -8  16   1       76.05       89.47     15.89 o 
  -7  16   1       84.48       71.24     20.74 o 
  -6  16   1       24.41       28.45      8.83 o 
  -5  16   1       88.26       91.36     12.00 o 
  -4  16   1      172.18      156.89     12.60 o 
  -3  16   1     1431.46     1536.24     29.73 o 
  -2  16   1       54.28       54.61      7.41 o 
  -1  16   1      253.00      284.85     13.92 o 
   0  16   1      276.37      294.14     15.31 o 
   1  16   1      252.96      244.93     14.17 o 
   2  16   1       54.47       63.34      9.85 o 
   3  16   1     1430.87     1537.40     31.23 o 
   4  16   1      172.87      173.68     13.02 o 
   5  16   1       88.72      102.17     10.22 o 
   6  16   1       24.16       21.04      8.76 o 
   7  16   1       84.84       85.30     13.02 o 
   8  16   1       75.82       56.34     13.11 o 
   9  16   1      292.94      309.86     23.78 o 
  10  16   1        0.86       -8.75     13.14 o 
  11  16   1       97.64       56.08     16.37 o 
  12  16   1        7.01      -10.45     13.04 o 
  13  16   1       87.34       57.52     18.17 o 
  14  16   1        2.97        0.05     15.36 o 
  15  16   1       49.40       46.08     35.13 o 
  16  16   1       11.54       30.26     29.82 o 
 -16  17   1       10.14       28.13     20.28 o 
 -15  17   1        7.01        4.03     20.74 o 
 -14  17   1       27.74       15.95     20.37 o 
 -13  17   1        0.90       22.29     15.56 o 
 -12  17   1      723.76      688.67     35.68 o 
 -11  17   1       20.01      -10.82     13.87 o 
 -10  17   1      118.80       92.55     17.87 o 
  -9  17   1        8.62        6.46     11.59 o 
  -8  17   1       99.36       53.13     25.00 o 
  -7  17   1      489.32      548.68     33.88 o 
  -6  17   1       39.11       52.04     10.79 o 
  -5  17   1       30.57       30.36     14.24 o 
  -4  17   1       32.54       36.76      7.75 o 
  -3  17   1      216.99      231.97     11.58 o 
  -2  17   1      786.55      745.14     16.51 o 
  -1  17   1      757.39      799.95     23.61 o 
   0  17   1      314.41      330.74     17.48 o 
   1  17   1      758.27      797.37     23.51 o 
   2  17   1      785.95      770.40     36.27 o 
   3  17   1      216.14      236.32     17.93 o 
   4  17   1       32.70       28.15      9.51 o 
   5  17   1       30.56       22.87      9.70 o 
   6  17   1       39.05       41.07     10.13 o 
   7  17   1      490.55      501.29     21.17 o 
   8  17   1      100.08       80.33     14.32 o 
   9  17   1        8.60        5.79     12.87 o 
  10  17   1      118.57       97.64     18.33 o 
  11  17   1       19.92       19.51     14.52 o 
  12  17   1      724.08      659.78     35.19 o 
  13  17   1        0.92       -9.61     14.65 o 
  14  17   1       27.73       51.94     18.71 o 
  15  17   1        6.98       -0.13     20.87 o 
  16  17   1       10.12       42.40     31.94 o 
 -16  18   1       16.45       38.31     23.30 o 
 -15  18   1        1.05       -2.68     16.28 o 
 -14  18   1       22.11       14.32     26.37 o 
 -13  18   1       30.89       15.30     22.68 o 
 -12  18   1       45.32       20.15     14.45 o 
 -11  18   1       57.87       77.47     34.50 o 
 -10  18   1      193.76      171.53     21.35 o 
  -9  18   1      316.21      367.11     25.85 o 
  -8  18   1       45.74       33.68     19.07 o 
  -7  18   1       79.45       78.56     17.56 o 
  -6  18   1      120.30      109.33     16.35 o 
  -5  18   1      278.71      275.09     17.45 o 
  -4  18   1      998.11     1053.93     26.14 o 
  -3  18   1      323.39      321.01     13.52 o 
  -2  18   1       92.09       89.58     10.30 o 
  -1  18   1      279.97      289.89     11.59 o 
   0  18   1      179.12      184.45     14.16 o 
   1  18   1      278.57      267.58     16.01 o 
   2  18   1       92.34      124.54     12.71 o 
   3  18   1      322.72      365.80     17.47 o 
   4  18   1      998.73     1027.35     27.23 o 
   5  18   1      278.55      268.10     14.20 o 
   6  18   1      120.73      121.43     13.13 o 
   7  18   1       79.08       60.58     12.34 o 
   8  18   1       45.70       20.43     11.61 o 
   9  18   1      316.77      302.68     24.96 o 
  10  18   1      194.27      187.15     21.96 o 
  11  18   1       57.70       51.09     17.48 o 
  12  18   1       45.30       41.87     16.36 o 
  13  18   1       30.91       34.09     17.30 o 
  14  18   1       22.20       22.23     17.92 o 
  15  18   1        1.03       -7.13     26.06 o 
  16  18   1       16.46       -1.94     30.17 o 
 -15  19   1       93.80      151.76     24.98 o 
 -14  19   1       35.58       12.78     24.38 o 
 -13  19   1       37.04       71.62     18.27 o 
 -12  19   1       10.65       31.60     16.40 o 
 -11  19   1        6.07      -14.95     12.67 o 
 -10  19   1      290.82      232.57     23.42 o 
  -9  19   1       44.93       22.96     15.45 o 
  -8  19   1      621.87      613.80     33.33 o 
  -7  19   1      203.94      202.02     20.77 o 
  -6  19   1      128.74      118.02     16.95 o 
  -5  19   1      457.39      474.87     21.62 o 
  -4  19   1      197.83      202.77     14.70 o 
  -3  19   1      212.59      226.39     14.68 o 
  -2  19   1      810.81      847.28     18.62 o 
  -1  19   1       35.48       39.28     11.41 o 
   0  19   1      133.89      131.33     11.68 o 
   1  19   1       35.63       33.63      9.95 o 
   2  19   1      811.54      825.98     26.35 o 
   3  19   1      212.93      236.90     15.98 o 
   4  19   1      197.41      179.45     15.04 o 
   5  19   1      457.05      428.26     17.10 o 
   6  19   1      128.69      146.40     14.63 o 
   7  19   1      204.60      222.67     20.60 o 
   8  19   1      621.65      614.59     41.72 o 
   9  19   1       45.00       34.23     14.81 o 
  10  19   1      290.54      340.46     60.05 o 
  11  19   1        6.14       -4.73     14.05 o 
  12  19   1       10.59       19.97     15.30 o 
  13  19   1       37.27       29.42     17.16 o 
  14  19   1       35.57       37.51     22.45 o 
  15  19   1       93.61       87.21     35.26 o 
 -15  20   1        7.05        8.91     18.36 o 
 -14  20   1        8.90       -9.73     16.24 o 
 -13  20   1       30.41       12.90     21.22 o 
 -12  20   1       92.01       61.17     17.36 o 
 -11  20   1      102.28       76.61     18.67 o 
 -10  20   1      241.02      233.14     24.53 o 
  -9  20   1      220.18      228.26     24.33 o 
  -8  20   1      722.93      675.53     40.88 o 
  -7  20   1      927.40     1072.61     61.04 o 
  -6  20   1      304.96      299.00     22.84 o 
  -5  20   1       47.29       46.41     11.83 o 
  -4  20   1      150.04      130.87     13.11 o 
  -3  20   1      143.06      185.44     16.02 o 
  -2  20   1       75.24       85.63     10.25 o 
  -1  20   1       46.26       28.39      7.19 o 
   0  20   1       16.76       46.20      8.19 o 
   1  20   1       46.00       45.75     11.16 o 
   2  20   1       75.80       76.29     12.13 o 
   3  20   1      143.05      172.99     15.82 o 
   4  20   1      149.59      147.04     14.65 o 
   5  20   1       47.13       52.09      9.94 o 
   6  20   1      304.98      303.71     20.64 o 
   7  20   1      928.41      936.15     32.49 o 
   8  20   1      723.22      723.02     32.20 o 
   9  20   1      220.37      229.01     22.94 o 
  10  20   1      241.03      258.74     24.85 o 
  11  20   1      102.12       99.84     23.37 o 
  12  20   1       91.93       57.72     18.48 o 
  13  20   1       30.50       19.51     19.75 o 
  14  20   1        8.90       17.29     20.79 o 
  15  20   1        7.09      -13.73     21.12 o 
 -15  21   1       20.44        1.83     22.26 o 
 -14  21   1        2.50        2.32     17.17 o 
 -13  21   1       29.02        9.30     15.09 o 
 -12  21   1       66.42       77.86     19.36 o 
 -11  21   1       59.20       53.89     16.45 o 
 -10  21   1      121.36      109.60     20.32 o 
  -9  21   1      127.04      142.07     20.25 o 
  -8  21   1      634.52      641.28     32.61 o 
  -7  21   1     1668.73     1689.53     47.37 o 
  -6  21   1       34.73       26.78     15.13 o 
  -5  21   1      303.94      299.27     19.34 o 
  -4  21   1      152.07      160.54     16.99 o 
  -3  21   1      142.16      172.97     14.44 o 
  -2  21   1      820.55      833.96     21.89 o 
  -1  21   1      570.11      533.11     17.69 o 
   0  21   1       48.78       41.24     11.72 o 
   1  21   1      570.21      559.34     22.98 o 
   2  21   1      820.92      847.77     27.27 o 
   3  21   1      142.13      143.40     16.58 o 
   4  21   1      152.17      170.73     15.46 o 
   5  21   1      303.53      316.19     20.84 o 
   6  21   1       34.84       39.56     12.78 o 
   7  21   1     1668.26     1680.97     42.18 o 
   8  21   1      633.45      635.66     36.48 o 
   9  21   1      126.89      120.82     19.09 o 
  10  21   1      121.68      123.30     31.74 o 
  11  21   1       59.23       66.20     18.52 o 
  12  21   1       66.26       74.41     23.05 o 
  13  21   1       29.00      -15.54     19.23 o 
  14  21   1        2.52        9.52     20.51 o 
  15  21   1       20.55       45.90     26.21 o 
 -14  22   1        2.28       -3.41     22.18 o 
 -13  22   1       37.92       22.21     18.06 o 
 -12  22   1       17.46       -4.14     16.24 o 
 -11  22   1       14.80       46.22     24.88 o 
 -10  22   1       31.72       40.86     16.86 o 
  -9  22   1      167.13      126.59     20.24 o 
  -8  22   1       46.83       65.51     16.96 o 
  -7  22   1      533.04      514.47     29.70 o 
  -6  22   1       82.60      109.24     17.84 o 
  -5  22   1       72.37       72.19     13.67 o 
  -4  22   1      233.99      262.56     21.62 o 
  -3  22   1       47.25       47.79     10.88 o 
  -2  22   1      145.16      139.97     14.13 o 
  -1  22   1      217.96      213.66     20.62 o 
   0  22   1      148.24      142.08     15.46 o 
   1  22   1      218.60      240.33     22.95 o 
   2  22   1      145.18      133.21     15.18 o 
   3  22   1       47.31       49.65     11.93 o 
   4  22   1      233.80      268.15     18.49 o 
   5  22   1       72.50       86.96     14.18 o 
   6  22   1       82.90       81.94     21.52 o 
   7  22   1      532.89      554.08     26.98 o 
   8  22   1       46.77       27.87     13.43 o 
   9  22   1      167.46      188.27     22.70 o 
  10  22   1       31.70       26.26     19.82 o 
  11  22   1       14.76       29.04     25.89 o 
  12  22   1       17.58        3.48     17.73 o 
  13  22   1       38.05       62.88     23.57 o 
  14  22   1        2.31        3.47     20.89 o 
 -14  23   1        6.92      -10.91     21.24 o 
 -13  23   1        7.87       10.53     21.86 o 
 -12  23   1        9.93        2.81     17.39 o 
 -11  23   1        9.19       11.24     16.04 o 
 -10  23   1       30.44       33.60     16.34 o 
  -9  23   1       14.91       32.64     23.46 o 
  -8  23   1        5.21       -5.88     13.77 o 
  -7  23   1      555.05      546.55     31.03 o 
  -6  23   1      605.06      538.54     60.05 o 
  -5  23   1      906.06      899.01     30.34 o 
  -4  23   1      608.94      679.85     26.32 o 
  -3  23   1      140.01      146.79     14.59 o 
  -2  23   1       14.45       26.84     12.10 o 
  -1  23   1      270.00      287.22     21.14 o 
   0  23   1       72.90       70.18     13.63 o 
   1  23   1      269.99      289.66     19.29 o 
   2  23   1       14.39       21.73     14.37 o 
   3  23   1      139.47      152.13     16.27 o 
   4  23   1      609.25      591.98     29.22 o 
   5  23   1      905.89      930.70     32.33 o 
   6  23   1      605.43      620.72     28.00 o 
   7  23   1      555.10      585.29     32.12 o 
   8  23   1        5.22       15.95     12.65 o 
   9  23   1       15.03       36.98     22.62 o 
  10  23   1       30.49       31.17     21.01 o 
  11  23   1        9.19        9.00     20.92 o 
  12  23   1        9.97       13.78     23.88 o 
  13  23   1        7.89       10.34     20.44 o 
  14  23   1        6.98       -7.55     20.51 o 
 -13  24   1       45.72       50.95     25.52 o 
 -12  24   1       25.47        7.36     17.00 o 
 -11  24   1       13.14        8.73     23.95 o 
 -10  24   1       11.69       17.63     16.53 o 
  -9  24   1       36.70       19.34     14.82 o 
  -8  24   1      315.17      279.01     25.90 o 
  -7  24   1      336.28      343.75     27.16 o 
  -6  24   1      478.49      474.64     28.77 o 
  -5  24   1     1254.08     1252.01     40.51 o 
  -4  24   1      160.44      178.83     16.49 o 
  -3  24   1      732.83      752.63     29.13 o 
  -2  24   1      109.41       85.82     14.78 o 
  -1  24   1      208.20      213.67     18.22 o 
   0  24   1        5.56      -14.66     10.82 o 
   1  24   1      208.41      215.56     19.45 o 
   2  24   1      109.63       80.19     14.02 o 
   3  24   1      733.88      790.21     33.39 o 
   4  24   1      159.76      168.69     19.74 o 
   5  24   1     1254.37     1286.10     37.33 o 
   6  24   1      477.83      464.67     25.57 o 
   7  24   1      337.12      363.51     36.25 o 
   8  24   1      315.26      329.25     30.92 o 
   9  24   1       36.63       39.44     20.06 o 
  10  24   1       11.69      -12.37     17.64 o 
  11  24   1       13.10       21.10     20.92 o 
  12  24   1       25.61       27.29     22.50 o 
  13  24   1       45.57       31.23     22.36 o 
 -13  25   1        2.64        9.00     22.44 o 
 -12  25   1       27.36       30.67     21.93 o 
 -11  25   1        8.41       -4.19     16.14 o 
 -10  25   1        4.56      -10.80     15.22 o 
  -9  25   1       25.29       28.97     19.51 o 
  -8  25   1       60.42       68.54     17.96 o 
  -7  25   1       25.89       17.42     16.10 o 
  -6  25   1        4.12       -1.91     15.59 o 
  -5  25   1      623.79      673.45     41.84 o 
  -4  25   1       70.98       52.42     20.55 o 
  -3  25   1       14.34       -6.87     11.10 o 
  -2  25   1     1022.23      974.62     38.01 o 
  -1  25   1      270.70      261.60     20.20 o 
   0  25   1       47.81       44.27     13.40 o 
   1  25   1      270.78      271.49     19.89 o 
   2  25   1     1022.07     1037.55     46.71 o 
   3  25   1       14.37       13.17     14.54 o 
   4  25   1       70.95       37.62     22.86 o 
   5  25   1      624.88      641.79     28.54 o 
   6  25   1        4.14       -0.77     11.64 o 
   7  25   1       25.70       19.27     15.86 o 
   8  25   1       60.30       58.60     17.30 o 
   9  25   1       25.24       31.27     19.76 o 
  10  25   1        4.60      -16.48     16.87 o 
  11  25   1        8.22       -9.47     44.15 o 
  12  25   1       27.44      -21.77     28.28 o 
  13  25   1        2.60        0.12     20.37 o 
 -12  26   1       46.51       41.13     24.72 o 
 -11  26   1        3.98       -6.32     21.10 o 
 -10  26   1       30.93       41.55     21.63 o 
  -9  26   1       60.09       57.97     26.00 o 
  -8  26   1       12.54       22.70     15.89 o 
  -7  26   1       20.55       30.67     16.07 o 
  -6  26   1       61.91       43.37     19.02 o 
  -5  26   1       95.51      110.83     22.53 o 
  -4  26   1      454.81      419.90     24.71 o 
  -3  26   1       70.94       90.43     15.72 o 
  -2  26   1       76.92       84.13     15.28 o 
  -1  26   1       50.81       62.16     14.52 o 
   0  26   1      677.62      639.25     27.88 o 
   1  26   1       50.65       57.61     14.19 o 
   2  26   1       76.85       79.46     16.70 o 
   3  26   1       70.83       91.06     23.11 o 
   4  26   1      454.78      479.23     34.55 o 
   5  26   1       95.79      141.74     20.00 o 
   6  26   1       62.16       35.78     15.99 o 
   7  26   1       20.47       26.29     14.66 o 
   8  26   1       12.49       15.78     15.62 o 
   9  26   1       59.99       21.92     20.08 o 
  10  26   1       31.10       23.06     22.83 o 
  11  26   1        3.88       14.76     19.20 o 
  12  26   1       46.57       44.57     24.21 o 
 -12  27   1        5.60       14.58     23.35 o 
 -11  27   1       12.53       16.36     20.65 o 
 -10  27   1       29.32       12.08     18.08 o 
  -9  27   1       35.37       32.29     18.41 o 
  -8  27   1       32.95       34.02     16.90 o 
  -7  27   1       15.64       16.00     18.13 o 
  -6  27   1      117.59      139.86     24.57 o 
  -5  27   1      803.50      738.81     53.01 o 
  -4  27   1       26.76       37.99     14.16 o 
  -3  27   1       37.38       21.06     13.06 o 
  -2  27   1      184.21      186.99     26.35 o 
  -1  27   1      162.22      198.48     19.57 o 
   0  27   1      299.44      315.70     22.06 o 
   1  27   1      162.11      203.22     22.70 o 
   2  27   1      184.59      171.43     21.06 o 
   3  27   1       37.36       13.33     14.20 o 
   4  27   1       26.62       19.61     31.98 o 
   5  27   1      803.49      696.30     40.65 o 
   6  27   1      118.10      112.79     20.22 o 
   7  27   1       15.69       32.81     16.63 o 
   8  27   1       32.90       36.28     16.64 o 
   9  27   1       35.37        7.06     18.46 o 
  10  27   1       29.25        9.77     21.26 o 
  11  27   1       12.54       -7.59     24.41 o 
  12  27   1        5.58      -23.86     21.47 o 
 -11  28   1       13.41       15.35     30.54 o 
 -10  28   1       14.31       -9.95     21.07 o 
  -9  28   1       34.56       28.07     19.09 o 
  -8  28   1       53.50       19.13     19.31 o 
  -7  28   1        0.50      -13.14     17.27 o 
  -6  28   1       38.69       24.01     18.13 o 
  -5  28   1      112.04      150.12     24.73 o 
  -4  28   1       44.02       53.74     20.15 o 
  -3  28   1      433.90      493.15     26.98 o 
  -2  28   1       30.32       26.49     13.64 o 
  -1  28   1      197.43      206.87     20.39 o 
   0  28   1        0.55        2.62     18.78 o 
   1  28   1      197.02      224.01     23.98 o 
   2  28   1       30.23       21.71     21.11 o 
   3  28   1      433.38      450.28     34.61 o 
   4  28   1       44.01       45.02     40.93 o 
   5  28   1      112.05      126.22     19.71 o 
   6  28   1       38.67       42.89     16.82 o 
   7  28   1        0.51       38.80     17.47 o 
   8  28   1       53.44       39.61     34.52 o 
   9  28   1       34.59       26.70     22.16 o 
  10  28   1       14.27       17.60     20.74 o 
  11  28   1       13.42       -6.72     21.13 o 
 -11  29   1       54.97       47.37     32.03 o 
 -10  29   1       47.70       74.88     29.35 o 
  -9  29   1       24.89        1.83     23.53 o 
  -8  29   1       17.46       21.70     24.48 o 
  -7  29   1       11.24       19.35     18.11 o 
  -6  29   1       20.37       39.73     19.34 o 
  -5  29   1       54.63       54.76     21.47 o 
  -4  29   1      131.09      149.44     26.16 o 
  -3  29   1      302.90      261.35     22.50 o 
  -2  29   1      189.43      161.42     19.19 o 
  -1  29   1        1.84        7.46     19.28 o 
   0  29   1        0.00       -1.91     14.92 o 
   1  29   1        1.80        5.63     18.34 o 
   2  29   1      189.66      138.10     25.23 o 
   3  29   1      302.41      304.16     40.32 o 
   4  29   1      131.32      126.90     19.79 o 
   5  29   1       54.37       64.79     17.72 o 
   6  29   1       20.32       17.36     16.31 o 
   7  29   1       11.19       11.01     21.09 o 
   8  29   1       17.35       -5.25     23.07 o 
   9  29   1       24.78       26.20     22.98 o 
  10  29   1       47.76       47.63     25.15 o 
  11  29   1       54.98       55.52     26.84 o 
 -10  30   1       45.42       69.85     42.57 o 
  -9  30   1       47.30       78.91     45.62 o 
  -8  30   1       19.59       45.86     30.13 o 
  -7  30   1       14.36       32.10     20.71 o 
  -6  30   1        7.62       -3.56     20.59 o 
  -5  30   1      154.61      179.79     28.56 o 
  -4  30   1       19.07       44.98     20.54 o 
  -3  30   1       22.95       16.03     14.80 o 
  -2  30   1      114.66      109.57     17.96 o 
  -1  30   1       64.05       59.30     19.13 o 
   0  30   1       52.67       46.45     19.61 o 
   1  30   1       64.17       26.27     19.88 o 
   2  30   1      114.51      113.92     33.13 o 
   3  30   1       23.04       72.16     28.22 o 
   4  30   1       19.20       61.46     17.62 o 
   5  30   1      154.49      157.66     22.85 o 
   6  30   1        7.65       22.32     15.80 o 
   7  30   1       14.34       27.32     17.23 o 
   8  30   1       19.55       57.48     24.97 o 
   9  30   1       47.21       52.16     25.01 o 
  10  30   1       45.35       63.46     26.02 o 
  -9  31   1       32.44       25.02     29.01 o 
  -8  31   1       46.73       23.54     29.04 o 
  -7  31   1       16.70       43.60     27.58 o 
  -6  31   1       28.40       53.04     21.69 o 
  -5  31   1       73.65       73.23     33.90 o 
  -4  31   1      143.24      146.64     26.67 o 
  -3  31   1      111.09       75.73     19.79 o 
  -2  31   1       89.45       90.55     23.30 o 
  -1  31   1        0.85       21.06     26.90 o 
   0  31   1        9.01      -15.44     17.58 o 
   1  31   1        0.87        7.16     23.49 o 
   2  31   1       89.65       75.77     23.89 o 
   3  31   1      111.33      124.05     33.90 o 
   4  31   1      143.50      166.69     23.49 o 
   5  31   1       73.64      107.81     21.07 o 
   6  31   1       28.43       41.27     18.04 o 
   7  31   1       16.74       12.66     16.88 o 
   8  31   1       46.83       83.68     27.26 o 
   9  31   1       32.55       53.09     24.83 o 
  -8  32   1        4.16      -10.39     26.32 o 
  -7  32   1       42.69       47.63     30.92 o 
  -6  32   1       28.17       38.14     21.49 o 
  -5  32   1       35.19       49.89     25.81 o 
  -4  32   1       55.94       51.77     22.63 o 
  -3  32   1       33.42       42.74     34.14 o 
  -2  32   1       49.28       37.45     21.26 o 
  -1  32   1       70.32      115.47     26.01 o 
   0  32   1        3.34       25.93     19.98 o 
   1  32   1       70.12       64.39     23.62 o 
   2  32   1       49.27       10.80     21.53 o 
   3  32   1       33.47       22.26     25.30 o 
   4  32   1       56.04       67.26     30.99 o 
   5  32   1       35.09       50.49     26.75 o 
   6  32   1       28.20       29.05     18.08 o 
   7  32   1       42.53       25.53     19.79 o 
   8  32   1        4.21       12.19     22.58 o 
  -7  33   1       21.69        6.96     30.71 o 
  -6  33   1       26.62      -22.18     25.26 o 
  -5  33   1       69.59       45.27     44.82 o 
  -4  33   1       71.31       83.32     31.25 o 
  -3  33   1        1.79        2.07     24.88 o 
  -2  33   1       29.53       55.73     22.02 o 
  -1  33   1        1.96        7.47     20.36 o 
   0  33   1      168.01      230.31     42.57 o 
   1  33   1        2.00        9.78     20.33 o 
   2  33   1       29.47       45.13     26.59 o 
   3  33   1        1.77      -31.98     23.20 o 
   4  33   1       71.36       88.01     34.41 o 
   5  33   1       69.58       77.70     30.47 o 
   6  33   1       26.69       26.72     27.25 o 
   7  33   1       21.62       44.08     21.16 o 
  -6  34   1       45.98       26.20     28.47 o 
  -5  34   1       24.62       12.43     41.72 o 
  -4  34   1        1.53       -0.82     26.10 o 
  -3  34   1       31.83       34.86     28.83 o 
  -2  34   1       66.90      100.18     32.99 o 
  -1  34   1      149.40      158.51     28.67 o 
   0  34   1       64.04       31.83     22.74 o 
   1  34   1      149.43      157.59     32.86 o 
   2  34   1       66.80       30.52     29.87 o 
   3  34   1       31.96       -0.94     28.15 o 
   4  34   1        1.52        7.06     64.06 o 
   5  34   1       24.68       35.14     29.00 o 
   6  34   1       46.05       45.17     31.96 o 
  -4  35   1       40.87       33.40     47.83 o 
  -3  35   1       80.03       94.97     35.39 o 
  -2  35   1       17.09       -5.12     27.46 o 
  -1  35   1       12.19       14.96     23.08 o 
   0  35   1        0.60        6.67     22.89 o 
   1  35   1       12.28      114.32     28.25 o 
   2  35   1       17.14      -18.58     40.62 o 
   3  35   1       80.01       90.43     42.04 o 
   4  35   1       41.03       47.00     31.49 o 
   0  36   1        0.07       24.85     23.29 o 
   0   0   2   111666.33   104150.06   1163.52 o 
   1   0   2    37187.11    35860.09    291.22 o 
   2   0   2      288.00      260.43      9.56 o 
   3   0   2       14.94       12.27      5.24 o 
   4   0   2      101.98       89.20      7.34 o 
   5   0   2      254.14      273.02     13.53 o 
   6   0   2      225.49      261.50     10.74 o 
   7   0   2       35.26       23.60      9.97 o 
   8   0   2     1150.56     1106.47     23.76 o 
   9   0   2      365.62      389.61     25.19 o 
  10   0   2      117.61      107.06     13.41 o 
  11   0   2      694.54      677.11     26.08 o 
  12   0   2      219.47      190.16     26.23 o 
  13   0   2      343.05      353.64     27.35 o 
  14   0   2      279.81      298.06     29.88 o 
  15   0   2       40.93       34.74     18.39 o 
  16   0   2        6.18      -10.55     17.52 o 
  17   0   2        6.07        7.85     23.49 o 
  18   0   2        3.99      -17.57     24.18 o 
 -18   1   2        0.80       23.91     27.05 o 
 -17   1   2        3.88       -8.51     22.99 o 
 -16   1   2       44.96       21.42     22.89 o 
 -15   1   2       57.19      107.76     22.10 o 
 -14   1   2      213.74      188.14     33.99 o 
 -13   1   2      405.78      431.01     28.99 o 
 -12   1   2      530.47      513.36     28.96 o 
 -11   1   2      289.85      342.35     20.18 o 
 -10   1   2      571.56      605.54     23.51 o 
  -9   1   2      221.19      230.59     13.36 o 
  -8   1   2     1443.01     1450.68     27.38 o 
  -7   1   2      424.46      446.61     15.06 o 
  -6   1   2       21.25       11.13      5.89 o 
  -5   1   2      259.27      260.03     10.41 o 
  -4   1   2     4415.89     4222.58     43.26 o 
  -3   1   2     1610.43     1664.39     22.37 o 
  -2   1   2     5315.13     5102.19     51.30 o 
  -1   1   2    27710.25    27274.05    206.49 o 
   0   1   2    13837.77    13394.25    116.16 o 
   1   1   2    27713.81    26667.54    242.99 o 
   2   1   2     5322.05     4912.61     50.52 o 
   3   1   2     1609.13     1655.83     28.93 o 
   4   1   2     4414.93     4167.05     56.97 o 
   5   1   2      259.11      263.58     10.80 o 
   6   1   2       21.03       16.24      5.69 o 
   7   1   2      424.87      397.20     14.65 o 
   8   1   2     1442.51     1451.09     27.60 o 
   9   1   2      221.43      212.31     13.07 o 
  10   1   2      572.08      601.32     20.51 o 
  11   1   2      290.24      279.66     22.44 o 
  12   1   2      530.81      509.86     29.08 o 
  13   1   2      405.77      442.69     29.47 o 
  14   1   2      213.66      239.87     25.63 o 
  15   1   2       57.16       29.63     23.53 o 
  16   1   2       45.05       31.57     19.85 o 
  17   1   2        3.84       -8.42     22.83 o 
  18   1   2        0.80      -20.19     24.49 o 
 -18   2   2        2.49        7.66     25.43 o 
 -17   2   2       99.30       92.51     29.15 o 
 -16   2   2      112.92      114.73     28.49 o 
 -15   2   2       25.57       19.64     17.53 o 
 -14   2   2      844.54      869.36     39.66 o 
 -13   2   2       91.40      110.96     27.63 o 
 -12   2   2      761.68      758.74     33.41 o 
 -11   2   2      365.21      387.10     21.37 o 
 -10   2   2      144.20      145.17     14.77 o 
  -9   2   2      207.75      250.67     13.49 o 
  -8   2   2     1480.72     1482.44     27.24 o 
  -7   2   2      233.49      183.57     10.64 o 
  -6   2   2      142.02      133.58      8.95 o 
  -5   2   2      454.10      431.41     11.75 o 
  -4   2   2     2457.45     2385.12     25.04 o 
  -3   2   2     6548.60     6400.88     58.25 o 
  -2   2   2     1258.08     1264.05     18.10 o 
  -1   2   2    19395.32    18800.63    145.60 o 
   0   2   2     1451.50     1476.09     30.60 o 
   1   2   2    19397.74    18454.58    172.64 o 
   2   2   2     1258.26     1331.57     22.73 o 
   3   2   2     6546.49     6464.13     70.00 o 
   4   2   2     2457.88     2338.22     40.07 o 
   5   2   2      454.23      429.25     12.76 o 
   6   2   2      141.95      160.81      9.36 o 
   7   2   2      232.67      221.14     13.89 o 
   8   2   2     1482.96     1512.40     28.63 o 
   9   2   2      207.74      221.80     15.09 o 
  10   2   2      143.85      156.30     12.73 o 
  11   2   2      365.43      392.32     28.68 o 
  12   2   2      763.52      727.35     33.35 o 
  13   2   2       91.47       67.86     19.05 o 
  14   2   2      845.20      871.52     39.97 o 
  15   2   2       25.56       22.39     17.48 o 
  16   2   2      112.33      141.22     28.83 o 
  17   2   2       99.38      101.41     24.89 o 
  18   2   2        2.52       25.01     26.72 o 
 -18   3   2       15.37       -2.67     23.33 o 
 -17   3   2        7.73       10.47     22.46 o 
 -16   3   2       14.64       18.16     23.40 o 
 -15   3   2       82.78       92.78     25.64 o 
 -14   3   2      459.06      447.72     43.93 o 
 -13   3   2     1462.63     1561.87     47.59 o 
 -12   3   2      692.60      777.88     33.72 o 
 -11   3   2      124.49      117.81     15.01 o 
 -10   3   2      158.01      187.12     20.40 o 
  -9   3   2      133.00      142.78     13.54 o 
  -8   3   2      404.91      411.60     14.91 o 
  -7   3   2      606.04      695.04     17.57 o 
  -6   3   2      228.02      228.98     12.33 o 
  -5   3   2     3008.75     2812.52     30.89 o 
  -4   3   2     2187.31     2200.47     23.41 o 
  -3   3   2      541.02      657.62     15.89 o 
  -2   3   2     5383.21     5191.02     49.98 o 
  -1   3   2     2070.33     2080.58     29.48 o 
   0   3   2     5730.23     5471.45     53.88 o 
   1   3   2     2071.39     2076.17     33.99 o 
   2   3   2     5385.44     5302.65     65.94 o 
   3   3   2      540.76      604.67     22.30 o 
   4   3   2     2186.67     2144.89     46.17 o 
   5   3   2     3009.45     2848.12     46.50 o 
   6   3   2      228.00      236.75     11.01 o 
   7   3   2      606.45      663.64     17.27 o 
   8   3   2      403.44      438.87     16.50 o 
   9   3   2      132.88      156.58     13.48 o 
  10   3   2      157.75      173.67     13.55 o 
  11   3   2      124.75      122.92     18.04 o 
  12   3   2      693.07      701.66     33.24 o 
  13   3   2     1461.22     1461.74     46.56 o 
  14   3   2      458.40      474.55     32.17 o 
  15   3   2       82.81       83.60     19.46 o 
  16   3   2       14.65       -1.85     17.50 o 
  17   3   2        7.78        8.69     19.49 o 
  18   3   2       15.30        3.19     21.36 o 
 -18   4   2        3.91       28.22     30.39 o 
 -17   4   2       17.95       -4.21     22.75 o 
 -16   4   2        6.77        9.94     22.62 o 
 -15   4   2       13.10        5.11     21.23 o 
 -14   4   2      259.37      246.24     31.37 o 
 -13   4   2      364.22      398.86     37.01 o 
 -12   4   2      438.09      467.21     24.79 o 
 -11   4   2       95.57      109.04     14.92 o 
 -10   4   2      284.07      342.94     21.68 o 
  -9   4   2      299.00      313.58     17.40 o 
  -8   4   2      902.33      948.08     21.20 o 
  -7   4   2      129.02      152.89      9.87 o 
  -6   4   2      392.93      451.27     13.76 o 
  -5   4   2       63.97       75.52      6.12 o 
  -4   4   2      273.66      286.95      8.28 o 
  -3   4   2      780.62      831.30     17.30 o 
  -2   4   2      294.85      296.87     12.42 o 
  -1   4   2     7393.62     6643.43     64.51 o 
   0   4   2      405.95      435.52     11.01 o 
   1   4   2     7393.66     6707.77     79.55 o 
   2   4   2      294.36      296.40     19.33 o 
   3   4   2      781.07      772.36     46.02 o 
   4   4   2      273.71      253.73     13.89 o 
   5   4   2       63.86       76.86     10.09 o 
   6   4   2      392.90      420.18     19.40 o 
   7   4   2      129.11      144.37     10.01 o 
   8   4   2      900.13      932.17     28.33 o 
   9   4   2      298.53      330.70     22.20 o 
  10   4   2      283.46      320.74     19.12 o 
  11   4   2       95.54       82.67     20.04 o 
  12   4   2      438.62      454.64     28.81 o 
  13   4   2      364.84      404.94     40.76 o 
  14   4   2      259.35      247.38     26.25 o 
  15   4   2       13.06       33.40     17.95 o 
  16   4   2        6.76       -7.31     17.47 o 
  17   4   2       17.99       34.14     20.32 o 
  18   4   2        3.92      -15.30     21.21 o 
 -18   5   2       45.81       19.89     30.37 o 
 -17   5   2        1.30        2.73     27.96 o 
 -16   5   2       22.08      -19.10     19.55 o 
 -15   5   2      136.01      156.96     29.03 o 
 -14   5   2      207.49      154.09     45.78 o 
 -13   5   2      409.89      481.23     69.57 o 
 -12   5   2      486.13      516.39     25.34 o 
 -11   5   2      473.67      439.68     22.80 o 
 -10   5   2       68.27       79.04     19.07 o 
  -9   5   2      487.04      545.54     21.24 o 
  -8   5   2      192.44      211.60     11.62 o 
  -7   5   2      316.01      336.01     15.63 o 
  -6   5   2      531.82      533.95     14.07 o 
  -5   5   2     1356.85     1332.78     26.22 o 
  -4   5   2     1075.85     1086.89     19.84 o 
  -3   5   2     1759.36     1796.76     20.32 o 
  -2   5   2     3755.76     3593.34     41.59 o 
  -1   5   2     1847.31     1851.70     25.58 o 
   0   5   2      290.34      292.01      9.30 o 
   1   5   2     1844.73     1797.23     27.22 o 
   2   5   2     3756.24     3571.55     48.21 o 
   3   5   2     1759.29     1891.18     40.99 o 
   4   5   2     1076.73     1088.02     26.59 o 
   5   5   2     1358.00     1360.30     33.64 o 
   6   5   2      532.78      545.27     17.44 o 
   7   5   2      316.00      357.25     13.72 o 
   8   5   2      192.63      220.23     22.49 o 
   9   5   2      487.02      511.37     18.82 o 
  10   5   2       67.85       79.65     16.14 o 
  11   5   2      473.95      523.22     24.59 o 
  12   5   2      485.56      568.78     39.45 o 
  13   5   2      409.78      446.95     29.90 o 
  14   5   2      207.59      188.20     24.10 o 
  15   5   2      136.33      183.60     24.55 o 
  16   5   2       22.08       -3.72     17.77 o 
  17   5   2        1.29       23.55     20.13 o 
  18   5   2       46.05       36.96     23.41 o 
 -17   6   2       65.77       97.44     41.14 o 
 -16   6   2       17.23       32.27     26.77 o 
 -15   6   2       44.13       38.99     23.06 o 
 -14   6   2      190.23      183.31     45.67 o 
 -13   6   2      166.87      170.83     34.38 o 
 -12   6   2        0.89      -14.11      9.40 o 
 -11   6   2      680.09      750.81     36.25 o 
 -10   6   2      217.05      242.41     17.28 o 
  -9   6   2       57.33       61.22     12.42 o 
  -8   6   2      634.24      658.11     21.52 o 
  -7   6   2      783.14      799.67     16.78 o 
  -6   6   2       20.99       10.70      5.04 o 
  -5   6   2      286.68      297.69     10.79 o 
  -4   6   2      325.93      316.75     10.78 o 
  -3   6   2      385.65      376.39     12.52 o 
  -2   6   2     2320.54     2325.12     31.12 o 
  -1   6   2     1943.56     1786.36     27.27 o 
   0   6   2      127.38      119.81      6.59 o 
   1   6   2     1945.11     1758.69     33.16 o 
   2   6   2     2322.18     2395.84     40.38 o 
   3   6   2      386.72      336.73     18.99 o 
   4   6   2      326.20      315.67     14.87 o 
   5   6   2      286.79      287.05     13.83 o 
   6   6   2       20.86        6.11      6.89 o 
   7   6   2      782.31      810.36     21.70 o 
   8   6   2      634.64      604.05     24.29 o 
   9   6   2       57.43       69.71     10.24 o 
  10   6   2      217.78      261.19     26.95 o 
  11   6   2      680.03      787.35     29.38 o 
  12   6   2        0.85       30.60     14.40 o 
  13   6   2      166.89      183.46     22.34 o 
  14   6   2      190.41      242.12     25.60 o 
  15   6   2       44.14       32.95     17.74 o 
  16   6   2       17.18       19.78     18.56 o 
  17   6   2       65.64       44.87     21.69 o 
 -17   7   2       25.95      -11.45     60.27 o 
 -16   7   2        4.84       45.34     34.45 o 
 -15   7   2      197.54      201.11     38.07 o 
 -14   7   2       93.07       63.93     35.41 o 
 -13   7   2       66.57       66.02     20.94 o 
 -12   7   2      132.83      129.74     19.93 o 
 -11   7   2      221.97      190.29     17.47 o 
 -10   7   2      373.98      442.11     21.13 o 
  -9   7   2      176.38      197.31     15.47 o 
  -8   7   2     1253.04     1328.41     46.94 o 
  -7   7   2      238.68      274.12     12.47 o 
  -6   7   2      167.93      147.23     11.56 o 
  -5   7   2     1294.19     1250.16     19.72 o 
  -4   7   2      164.46      164.77      8.43 o 
  -3   7   2       18.45       32.45      6.28 o 
  -2   7   2     1352.94     1338.79     22.56 o 
  -1   7   2      540.56      549.12     14.20 o 
   0   7   2       99.32       99.67      6.30 o 
   1   7   2      541.06      530.08     18.64 o 
   2   7   2     1352.54     1345.04     29.03 o 
   3   7   2       18.46       20.48      7.38 o 
   4   7   2      164.73      172.17     15.34 o 
   5   7   2     1296.37     1318.26     46.86 o 
   6   7   2      167.79      163.55     11.07 o 
   7   7   2      239.02      266.69     12.13 o 
   8   7   2     1252.74     1301.53     25.77 o 
   9   7   2      176.74      175.26     13.09 o 
  10   7   2      373.64      398.21     22.35 o 
  11   7   2      222.25      243.40     23.31 o 
  12   7   2      133.06      125.47     19.82 o 
  13   7   2       66.68       50.55     16.86 o 
  14   7   2       92.96       33.60     17.44 o 
  15   7   2      197.80      193.93     25.22 o 
  16   7   2        4.85      -17.42     15.89 o 
  17   7   2       25.84       33.04     20.77 o 
 -17   8   2        3.02       15.27     29.01 o 
 -16   8   2       13.44       25.04     23.51 o 
 -15   8   2       25.71       35.62     31.08 o 
 -14   8   2      145.78      186.12     37.01 o 
 -13   8   2      278.25      259.48     30.02 o 
 -12   8   2      269.57      293.39     35.87 o 
 -11   8   2      248.40      289.16     23.51 o 
 -10   8   2      260.47      277.70     22.50 o 
  -9   8   2      444.71      496.00     20.80 o 
  -8   8   2      622.21      593.77     17.83 o 
  -7   8   2      515.14      502.31     15.70 o 
  -6   8   2      390.19      390.83     13.09 o 
  -5   8   2      196.01      223.04      8.61 o 
  -4   8   2      292.93      298.10     10.79 o 
  -3   8   2      519.97      513.24     15.12 o 
  -2   8   2      200.31      210.65     10.56 o 
  -1   8   2       86.41       89.56     13.18 o 
   0   8   2      412.04      408.84     13.45 o 
   1   8   2       86.30       82.05      9.85 o 
   2   8   2      200.30      189.46     13.08 o 
   3   8   2      520.94      505.93     20.21 o 
   4   8   2      293.17      277.14     14.86 o 
   5   8   2      196.55      204.26     22.29 o 
   6   8   2      390.76      414.59     16.20 o 
   7   8   2      514.15      511.25     15.82 o 
   8   8   2      622.17      609.62     26.55 o 
   9   8   2      445.37      441.79     39.84 o 
  10   8   2      260.63      252.43     18.92 o 
  11   8   2      248.47      255.80     19.67 o 
  12   8   2      269.37      247.02     20.11 o 
  13   8   2      277.81      252.68     25.65 o 
  14   8   2      145.74      162.11     23.50 o 
  15   8   2       25.68       20.05     18.60 o 
  16   8   2       13.44       37.69     20.06 o 
  17   8   2        3.01       22.88     19.35 o 
 -17   9   2        1.56       -0.58     27.32 o 
 -16   9   2        6.10       44.73     28.68 o 
 -15   9   2       63.12       49.37     27.37 o 
 -14   9   2      223.91      194.97     35.14 o 
 -13   9   2       15.22       42.22     19.89 o 
 -12   9   2      233.05      236.33     27.79 o 
 -11   9   2       96.36      101.95     21.82 o 
 -10   9   2      493.34      527.13     26.92 o 
  -9   9   2      187.46      194.72     14.92 o 
  -8   9   2      238.37      246.10     12.94 o 
  -7   9   2      478.24      471.38     16.18 o 
  -6   9   2      383.81      365.31     11.60 o 
  -5   9   2      533.03      518.35     21.56 o 
  -4   9   2      836.06      841.01     20.04 o 
  -3   9   2      556.33      491.44     15.16 o 
  -2   9   2     3178.45     2980.35     43.97 o 
  -1   9   2      266.20      262.81     11.47 o 
   0   9   2      119.47      101.50      6.71 o 
   1   9   2      266.04      236.79     14.15 o 
   2   9   2     3177.74     2979.22     49.07 o 
   3   9   2      556.54      512.50     19.13 o 
   4   9   2      836.51      850.62     24.04 o 
   5   9   2      534.83      528.83     20.09 o 
   6   9   2      384.69      343.36     17.06 o 
   7   9   2      478.10      470.21     16.63 o 
   8   9   2      238.93      268.09     16.21 o 
   9   9   2      188.40      205.61     17.97 o 
  10   9   2      494.06      540.20     24.91 o 
  11   9   2       96.11       84.23     14.87 o 
  12   9   2      233.51      229.75     20.31 o 
  13   9   2       15.36       28.61     15.41 o 
  14   9   2      223.94      231.06     26.16 o 
  15   9   2       63.12       49.01     24.77 o 
  16   9   2        6.12      -14.46     17.04 o 
  17   9   2        1.52        8.34     18.98 o 
 -17  10   2       24.43       58.21     32.01 o 
 -16  10   2       43.00       46.74     28.42 o 
 -15  10   2       69.12       51.89     40.25 o 
 -14  10   2       32.63       22.71     22.17 o 
 -13  10   2       27.31       21.68     18.62 o 
 -12  10   2      169.52      189.14     33.55 o 
 -11  10   2      320.12      287.44     71.30 o 
 -10  10   2       81.51       97.16     25.40 o 
  -9  10   2       48.37       68.82     14.46 o 
  -8  10   2      554.86      588.49     17.89 o 
  -7  10   2     1547.64     1556.75     25.55 o 
  -6  10   2      845.44      855.97     19.29 o 
  -5  10   2      654.62      640.64     19.12 o 
  -4  10   2       51.03       58.94     10.03 o 
  -3  10   2      946.52     1002.99     26.36 o 
  -2  10   2     1974.33     1957.26     36.29 o 
  -1  10   2      162.03      139.12      8.73 o 
   0  10   2     1441.89     1387.07     21.80 o 
   1  10   2      161.74      153.37      9.02 o 
   2  10   2     1975.55     1981.06     39.05 o 
   3  10   2      945.06     1011.29     26.83 o 
   4  10   2       51.00       47.44     11.15 o 
   5  10   2      655.52      669.43     17.43 o 
   6  10   2      844.13      873.53     20.59 o 
   7  10   2     1549.56     1604.24     30.14 o 
   8  10   2      555.63      630.38     33.00 o 
   9  10   2       48.23       79.65     13.05 o 
  10  10   2       81.61       78.04     13.97 o 
  11  10   2      319.32      326.82     22.05 o 
  12  10   2      169.29      174.78     18.89 o 
  13  10   2       27.45       29.72     16.07 o 
  14  10   2       32.85       27.84     18.42 o 
  15  10   2       69.11       54.38     22.14 o 
  16  10   2       42.95       68.29     21.25 o 
  17  10   2       24.31       29.34     21.66 o 
 -17  11   2       12.58        6.76     29.07 o 
 -16  11   2       41.10       51.56     27.86 o 
 -15  11   2       11.27       55.85     34.51 o 
 -14  11   2        4.53       21.43     25.49 o 
 -13  11   2      526.65      514.53     47.22 o 
 -12  11   2      381.32      352.55     67.25 o 
 -11  11   2      584.62      525.93     35.24 o 
 -10  11   2      174.70      126.62     22.20 o 
  -9  11   2      346.16      390.85     28.99 o 
  -8  11   2       29.85       16.76      9.39 o 
  -7  11   2     1342.14     1296.91     26.55 o 
  -6  11   2      365.35      347.57     17.45 o 
  -5  11   2      189.32      185.70     12.25 o 
  -4  11   2     1006.82      981.01     25.88 o 
  -3  11   2      897.70      991.97     21.71 o 
  -2  11   2       62.42       72.26      8.07 o 
  -1  11   2     1283.87     1312.48     23.05 o 
   0  11   2     1523.48     1447.97     31.30 o 
   1  11   2     1282.44     1311.05     24.82 o 
   2  11   2       62.65       71.72      6.98 o 
   3  11   2      899.73      941.52     31.52 o 
   4  11   2     1007.16      938.99     19.88 o 
   5  11   2      188.76      205.44     10.92 o 
   6  11   2      365.57      381.57     17.34 o 
   7  11   2     1343.39     1424.89     34.47 o 
   8  11   2       29.64       39.20     16.92 o 
   9  11   2      346.45      405.25     20.18 o 
  10  11   2      174.68      176.88     17.58 o 
  11  11   2      584.45      559.30     26.92 o 
  12  11   2      380.81      361.00     24.04 o 
  13  11   2      526.94      462.55     31.47 o 
  14  11   2        4.51        3.00     18.81 o 
  15  11   2       11.20       -8.05     16.21 o 
  16  11   2       41.17       25.42     28.52 o 
  17  11   2       12.53       31.30     21.46 o 
 -17  12   2        8.20       -3.82     28.41 o 
 -16  12   2        1.94      -18.80     21.54 o 
 -15  12   2       31.83       33.15     26.53 o 
 -14  12   2       39.85       11.62     21.09 o 
 -13  12   2      257.86      211.50     29.44 o 
 -12  12   2       11.59       12.19     17.51 o 
 -11  12   2      114.98      125.94     30.98 o 
 -10  12   2       83.40       84.41     21.14 o 
  -9  12   2      158.30      147.59     18.17 o 
  -8  12   2       71.08       68.11     15.52 o 
  -7  12   2     1608.79     1650.63     47.72 o 
  -6  12   2      992.07      957.41     24.32 o 
  -5  12   2        5.79       -5.79      5.09 o 
  -4  12   2      276.77      277.89     13.89 o 
  -3  12   2      453.20      437.37     15.72 o 
  -2  12   2      298.89      323.87     18.74 o 
  -1  12   2     1683.95     1611.91     28.46 o 
   0  12   2     7987.92     7828.14     77.74 o 
   1  12   2     1685.64     1671.56     29.49 o 
   2  12   2      298.58      312.20     12.75 o 
   3  12   2      454.31      448.85     22.78 o 
   4  12   2      275.34      270.56     14.79 o 
   5  12   2        5.75        3.48      6.19 o 
   6  12   2      992.93      916.18     32.32 o 
   7  12   2     1609.89     1651.53     37.94 o 
   8  12   2       71.29       89.01     13.80 o 
   9  12   2      158.37      176.05     17.54 o 
  10  12   2       83.32       89.02     15.39 o 
  11  12   2      114.82      123.66     16.58 o 
  12  12   2       11.47        8.61     12.05 o 
  13  12   2      257.90      236.20     21.85 o 
  14  12   2       40.04       30.69     16.57 o 
  15  12   2       31.69       42.38     19.42 o 
  16  12   2        2.00        7.47     19.19 o 
  17  12   2        8.15       13.35     20.88 o 
 -16  13   2       46.26       19.21     26.91 o 
 -15  13   2       33.33       36.30     26.91 o 
 -14  13   2      160.69      161.72     28.63 o 
 -13  13   2      210.00      219.80     29.73 o 
 -12  13   2        1.00      -23.43     20.45 o 
 -11  13   2      160.34      168.94     25.31 o 
 -10  13   2      442.81      423.49     27.58 o 
  -9  13   2       42.73       44.37     13.71 o 
  -8  13   2      172.72      163.34     18.22 o 
  -7  13   2      245.92      270.02     17.15 o 
  -6  13   2     1251.62     1283.62     39.67 o 
  -5  13   2       16.26        6.42      7.79 o 
  -4  13   2     2192.68     2156.12     35.70 o 
  -3  13   2      116.08      133.57     10.87 o 
  -2  13   2      759.42      769.95     19.73 o 
  -1  13   2     5948.07     6102.45     66.08 o 
   0  13   2     3525.33     3391.70     41.89 o 
   1  13   2     5951.03     6162.17    101.33 o 
   2  13   2      758.50      781.84     22.04 o 
   3  13   2      116.51      137.40      9.77 o 
   4  13   2     2193.46     2127.66     34.44 o 
   5  13   2       16.29       19.86     10.29 o 
   6  13   2     1250.98     1245.38     41.82 o 
   7  13   2      245.69      226.89     17.60 o 
   8  13   2      172.57      167.54     16.80 o 
   9  13   2       42.70       39.40     13.25 o 
  10  13   2      442.74      449.95     27.32 o 
  11  13   2      160.25      171.72     25.11 o 
  12  13   2        1.00       -6.07     11.65 o 
  13  13   2      210.25      215.58     21.63 o 
  14  13   2      160.92      185.01     24.36 o 
  15  13   2       33.41        9.36     18.27 o 
  16  13   2       46.36       58.80     21.09 o 
 -16  14   2       74.09       43.64     28.85 o 
 -15  14   2       46.55       84.84     33.88 o 
 -14  14   2        0.78      -17.17     21.36 o 
 -13  14   2      235.16      211.11     29.06 o 
 -12  14   2      604.91      554.50     33.49 o 
 -11  14   2        0.79        2.32     13.84 o 
 -10  14   2      315.08      337.21     26.89 o 
  -9  14   2       63.48       71.15     16.65 o 
  -8  14   2       34.86       27.31     13.23 o 
  -7  14   2      645.19      648.40     35.27 o 
  -6  14   2      268.19      314.33     18.22 o 
  -5  14   2      200.83      188.55     13.58 o 
  -4  14   2      197.59      200.89     13.11 o 
  -3  14   2     1045.13     1028.20     23.73 o 
  -2  14   2     2202.32     2223.16     34.88 o 
  -1  14   2       97.66       91.79      9.89 o 
   0  14   2      501.48      596.66     16.07 o 
   1  14   2       97.79      117.01     10.46 o 
   2  14   2     2204.32     2185.88     36.10 o 
   3  14   2     1045.89     1072.80     23.92 o 
   4  14   2      198.03      217.73     16.75 o 
   5  14   2      200.50      187.23     15.80 o 
   6  14   2      268.31      306.07     19.03 o 
   7  14   2      643.51      579.09     30.59 o 
   8  14   2       35.13       20.19     11.39 o 
   9  14   2       63.44       84.06     14.78 o 
  10  14   2      315.53      335.59     33.11 o 
  11  14   2        0.83        3.62     13.27 o 
  12  14   2      604.23      563.92     32.33 o 
  13  14   2      235.17      185.21     23.36 o 
  14  14   2        0.78       14.47     16.57 o 
  15  14   2       46.52       47.26     19.48 o 
  16  14   2       74.16       74.16     22.32 o 
 -16  15   2       21.40       26.63     21.35 o 
 -15  15   2       28.67       33.54     22.15 o 
 -14  15   2       13.02       21.26     17.11 o 
 -13  15   2      164.36      156.50     23.39 o 
 -12  15   2      104.73      105.90     19.76 o 
 -11  15   2      117.46      102.01     19.22 o 
 -10  15   2       52.96       50.39     15.67 o 
  -9  15   2      119.11      100.84     17.21 o 
  -8  15   2      910.63      835.18     37.23 o 
  -7  15   2      636.78      624.89     25.38 o 
  -6  15   2      701.79      665.23     22.56 o 
  -5  15   2       24.12       35.41      9.24 o 
  -4  15   2      223.56      270.81     17.79 o 
  -3  15   2      295.08      325.90     15.28 o 
  -2  15   2      190.97      203.44     16.89 o 
  -1  15   2      337.39      354.40     14.44 o 
   0  15   2     2332.84     2477.18     51.78 o 
   1  15   2      337.81      302.36     14.93 o 
   2  15   2      191.51      220.82     13.12 o 
   3  15   2      295.17      337.57     17.06 o 
   4  15   2      224.69      221.18     17.82 o 
   5  15   2       24.07       20.63     10.99 o 
   6  15   2      700.85      719.09     26.88 o 
   7  15   2      637.54      619.04     26.33 o 
   8  15   2      911.30      912.57     40.01 o 
   9  15   2      119.25       96.73     15.33 o 
  10  15   2       52.77       73.06     17.15 o 
  11  15   2      117.74       73.11     19.95 o 
  12  15   2      104.71      114.54     19.88 o 
  13  15   2      164.57      146.91     22.00 o 
  14  15   2       13.06       10.55     18.65 o 
  15  15   2       28.77       24.01     21.69 o 
  16  15   2       21.35       26.39     22.95 o 
 -16  16   2        1.51        5.95     24.00 o 
 -15  16   2       15.80       36.97     18.60 o 
 -14  16   2        2.10       -5.94     16.25 o 
 -13  16   2      105.78       88.31     21.21 o 
 -12  16   2      110.88      135.30     21.70 o 
 -11  16   2      214.71      219.62     23.92 o 
 -10  16   2      281.84      327.65     26.80 o 
  -9  16   2      133.21      142.80     19.98 o 
  -8  16   2      402.56      365.20     25.30 o 
  -7  16   2      132.99      116.58     16.39 o 
  -6  16   2       47.24       28.69     13.04 o 
  -5  16   2      818.88      765.28     23.32 o 
  -4  16   2      529.97      503.24     22.18 o 
  -3  16   2      340.75      290.41     15.15 o 
  -2  16   2      166.20      190.29     13.33 o 
  -1  16   2      489.72      470.31     16.63 o 
   0  16   2     2229.20     2307.45     40.43 o 
   1  16   2      488.90      449.70     18.10 o 
   2  16   2      166.45      159.64     12.40 o 
   3  16   2      340.19      350.83     20.70 o 
   4  16   2      528.53      481.95     29.32 o 
   5  16   2      820.24      800.09     37.76 o 
   6  16   2       47.00       53.18     17.00 o 
   7  16   2      133.25      140.17     15.92 o 
   8  16   2      403.87      390.24     23.32 o 
   9  16   2      132.98      144.24     22.57 o 
  10  16   2      281.82      252.92     24.43 o 
  11  16   2      214.53      199.43     23.09 o 
  12  16   2      110.93       78.65     18.79 o 
  13  16   2      105.95       71.37     18.94 o 
  14  16   2        2.14       16.80     17.77 o 
  15  16   2       15.92       14.90     21.66 o 
  16  16   2        1.52        6.56     22.89 o 
 -15  17   2       34.38       48.57     20.95 o 
 -14  17   2      109.98      113.24     23.55 o 
 -13  17   2        5.03       -8.19     20.20 o 
 -12  17   2      211.44      202.23     24.29 o 
 -11  17   2       59.20       58.06     16.57 o 
 -10  17   2       53.71       25.94     14.82 o 
  -9  17   2      246.84      215.64     22.62 o 
  -8  17   2        9.93       19.31     13.12 o 
  -7  17   2      385.24      362.49     24.52 o 
  -6  17   2       66.78       60.19     11.19 o 
  -5  17   2      117.46      147.57     13.74 o 
  -4  17   2       12.63       15.88      8.95 o 
  -3  17   2      303.62      313.05     16.13 o 
  -2  17   2      639.51      700.08     35.38 o 
  -1  17   2      440.05      465.79     19.95 o 
   0  17   2      141.38      171.35     17.77 o 
   1  17   2      439.71      454.17     18.84 o 
   2  17   2      638.90      721.16     22.38 o 
   3  17   2      304.15      323.09     20.75 o 
   4  17   2       12.64       19.42     10.97 o 
   5  17   2      117.71      135.06     24.83 o 
   6  17   2       66.60       86.53     18.15 o 
   7  17   2      384.78      443.78     40.21 o 
   8  17   2        9.99       19.47     13.64 o 
   9  17   2      247.06      243.49     20.75 o 
  10  17   2       53.87       57.02     16.37 o 
  11  17   2       59.26       61.44     17.06 o 
  12  17   2      211.14      199.30     24.31 o 
  13  17   2        5.07        4.33     15.29 o 
  14  17   2      110.03      155.21     24.30 o 
  15  17   2       34.53       38.25     30.07 o 
 -15  18   2       68.36       40.58     20.47 o 
 -14  18   2       17.00       20.16     18.37 o 
 -13  18   2       11.08       14.37     20.44 o 
 -12  18   2       50.83       62.01     18.72 o 
 -11  18   2      220.23      192.44     23.74 o 
 -10  18   2       88.38       73.17     18.30 o 
  -9  18   2       34.42       30.42     14.77 o 
  -8  18   2      401.81      421.13     27.55 o 
  -7  18   2      625.08      603.60     30.02 o 
  -6  18   2      186.89      192.21     15.56 o 
  -5  18   2       52.64       46.93     10.72 o 
  -4  18   2      162.65      190.85     15.81 o 
  -3  18   2      562.88      585.89     25.75 o 
  -2  18   2      695.97      781.82     25.77 o 
  -1  18   2        2.57        9.50      8.75 o 
   0  18   2      779.66      850.76     25.49 o 
   1  18   2        2.59        6.81     10.73 o 
   2  18   2      695.79      691.57     43.78 o 
   3  18   2      563.40      578.07     26.69 o 
   4  18   2      162.92      198.31     18.50 o 
   5  18   2       52.34       60.27     18.66 o 
   6  18   2      186.82      142.18     29.27 o 
   7  18   2      625.05      644.14     44.56 o 
   8  18   2      402.78      407.09     28.61 o 
   9  18   2       34.53       18.20     13.23 o 
  10  18   2       88.22      103.39     19.29 o 
  11  18   2      219.88      201.58     24.26 o 
  12  18   2       50.88       88.73     20.09 o 
  13  18   2       11.02        7.45     16.55 o 
  14  18   2       16.96       12.72     18.22 o 
  15  18   2       68.61       55.55     24.91 o 
 -15  19   2        0.70       -6.53     15.91 o 
 -14  19   2        1.40       17.99     18.02 o 
 -13  19   2       74.37       87.79     21.27 o 
 -12  19   2      131.44      110.01     27.36 o 
 -11  19   2      269.33      244.82     25.92 o 
 -10  19   2      135.60      110.20     24.00 o 
  -9  19   2      246.84      258.07     24.65 o 
  -8  19   2     1415.89     1403.41     44.18 o 
  -7  19   2      129.74      133.66     20.20 o 
  -6  19   2      179.01      196.90     15.69 o 
  -5  19   2      233.08      254.01     16.97 o 
  -4  19   2      127.68      118.15     13.54 o 
  -3  19   2       39.27       63.40     12.19 o 
  -2  19   2      135.40      135.70     14.40 o 
  -1  19   2      234.08      222.45     16.26 o 
   0  19   2      112.53      137.77     13.78 o 
   1  19   2      233.97      249.02     20.57 o 
   2  19   2      135.24      163.24     17.67 o 
   3  19   2       39.58       56.07     13.55 o 
   4  19   2      127.08       87.81     20.42 o 
   5  19   2      233.37      246.12     26.89 o 
   6  19   2      179.58      154.90     25.58 o 
   7  19   2      130.09      160.71     18.34 o 
   8  19   2     1416.01     1461.07     40.77 o 
   9  19   2      246.97      264.26     22.35 o 
  10  19   2      135.35      130.63     20.42 o 
  11  19   2      269.12      265.22     26.11 o 
  12  19   2      131.77      104.08     20.61 o 
  13  19   2       74.13       77.87     20.58 o 
  14  19   2        1.41       18.03     18.90 o 
  15  19   2        0.70      -20.68     21.12 o 
 -14  20   2        9.14        5.13     24.56 o 
 -13  20   2       19.05       10.56     15.84 o 
 -12  20   2       46.63       53.63     18.18 o 
 -11  20   2      108.12       93.21     19.55 o 
 -10  20   2       60.46       29.22     19.28 o 
  -9  20   2      322.12      352.52     27.99 o 
  -8  20   2      813.32      779.14     35.76 o 
  -7  20   2      626.41      631.74     38.49 o 
  -6  20   2      374.07      391.35     20.23 o 
  -5  20   2        1.68        5.73     10.23 o 
  -4  20   2       80.80       88.65     15.93 o 
  -3  20   2       80.37       62.03     21.70 o 
  -2  20   2       10.84        3.86     10.65 o 
  -1  20   2     1114.64     1069.26     30.39 o 
   0  20   2      351.30      353.39     19.04 o 
   1  20   2     1115.76     1152.04     60.57 o 
   2  20   2       10.96        4.12     11.55 o 
   3  20   2       80.51       75.54     26.17 o 
   4  20   2       81.08       96.22     15.84 o 
   5  20   2        1.62      -13.33     13.43 o 
   6  20   2      374.00      392.16     31.11 o 
   7  20   2      626.63      640.03     29.26 o 
   8  20   2      813.64      804.19     32.75 o 
   9  20   2      322.04      271.44     22.77 o 
  10  20   2       60.47       79.83     19.14 o 
  11  20   2      107.84       96.46     20.80 o 
  12  20   2       46.86       26.22     18.38 o 
  13  20   2       19.08       21.59     17.31 o 
  14  20   2        9.20       35.79     19.60 o 
 -14  21   2       11.48      -14.89     18.45 o 
 -13  21   2       49.52       71.27     20.84 o 
 -12  21   2       19.57       -7.17     16.46 o 
 -11  21   2       98.49       30.27     17.70 o 
 -10  21   2      289.69      304.84     28.13 o 
  -9  21   2      337.07      328.01     29.21 o 
  -8  21   2      201.71      202.47     22.37 o 
  -7  21   2       48.21       39.04     15.14 o 
  -6  21   2      870.45      912.45     32.71 o 
  -5  21   2     1175.61     1234.75     35.50 o 
  -4  21   2      124.60      124.15     15.80 o 
  -3  21   2       26.46       14.93     10.91 o 
  -2  21   2      125.80      108.05     14.70 o 
  -1  21   2      162.30      173.77     15.80 o 
   0  21   2      621.15      620.99     29.79 o 
   1  21   2      162.39      225.19     21.23 o 
   2  21   2      125.77      133.75     20.21 o 
   3  21   2       26.51       30.65     13.52 o 
   4  21   2      124.59      130.74     17.75 o 
   5  21   2     1176.88     1157.28     46.63 o 
   6  21   2      869.78      818.58     55.26 o 
   7  21   2       48.06       59.99     21.62 o 
   8  21   2      201.63      222.44     27.00 o 
   9  21   2      336.64      324.82     24.77 o 
  10  21   2      289.12      257.49     23.22 o 
  11  21   2       98.65       99.81     20.21 o 
  12  21   2       19.38       19.88     17.84 o 
  13  21   2       49.76       56.58     19.57 o 
  14  21   2       11.50        6.13     18.76 o 
 -14  22   2       18.57      -14.23     23.72 o 
 -13  22   2       12.83       -2.35     16.49 o 
 -12  22   2        9.73        3.55     22.40 o 
 -11  22   2       19.79        4.26     19.19 o 
 -10  22   2       70.07       67.51     18.77 o 
  -9  22   2      172.50      186.34     22.92 o 
  -8  22   2      734.29      749.34     51.87 o 
  -7  22   2      485.44      508.63     45.68 o 
  -6  22   2      815.49      795.46     35.54 o 
  -5  22   2      525.83      508.76     29.40 o 
  -4  22   2       59.04       36.72     12.77 o 
  -3  22   2      186.46      172.23     28.48 o 
  -2  22   2      588.58      607.72     25.85 o 
  -1  22   2       48.87       58.25     14.57 o 
   0  22   2       15.43       12.98     15.24 o 
   1  22   2       48.73       45.71     14.95 o 
   2  22   2      588.50      609.39     30.25 o 
   3  22   2      186.58      162.66     19.34 o 
   4  22   2       58.93       43.25     15.54 o 
   5  22   2      525.73      519.02     34.88 o 
   6  22   2      815.52      823.27     57.56 o 
   7  22   2      484.85      469.65     27.04 o 
   8  22   2      733.79      785.42     39.64 o 
   9  22   2      172.29      146.72     18.99 o 
  10  22   2       70.06       68.43     16.76 o 
  11  22   2       19.79       -4.69     14.65 o 
  12  22   2        9.69        4.73     28.68 o 
  13  22   2       12.92       28.06     19.18 o 
  14  22   2       18.53       34.19     24.45 o 
 -13  23   2        7.70       32.85     25.58 o 
 -12  23   2        0.51        1.57     16.45 o 
 -11  23   2       12.85       10.43     17.00 o 
 -10  23   2        9.73       30.29     17.56 o 
  -9  23   2      163.35      126.61     26.52 o 
  -8  23   2       45.30       67.62     17.44 o 
  -7  23   2       34.64       73.35     24.57 o 
  -6  23   2       59.70       73.53     19.57 o 
  -5  23   2      606.15      643.83     28.31 o 
  -4  23   2      948.62      960.99     32.74 o 
  -3  23   2      262.72      299.07     24.70 o 
  -2  23   2      149.65      190.23     17.76 o 
  -1  23   2      226.66      198.55     30.35 o 
   0  23   2       47.63       21.32     14.07 o 
   1  23   2      226.55      211.41     21.89 o 
   2  23   2      149.54      200.10     21.23 o 
   3  23   2      263.06      280.83     23.94 o 
   4  23   2      948.33      999.37     37.41 o 
   5  23   2      606.02      635.82     57.19 o 
   6  23   2       59.70       72.11     20.60 o 
   7  23   2       34.45       46.30     14.74 o 
   8  23   2       45.17       31.69     14.23 o 
   9  23   2      162.97      183.21     21.18 o 
  10  23   2        9.69        6.55     13.73 o 
  11  23   2       12.85       10.58     16.50 o 
  12  23   2        0.54        2.76     17.35 o 
  13  23   2        7.73       12.25     22.24 o 
 -13  24   2       21.32       -7.35     19.70 o 
 -12  24   2       14.13       10.06     18.14 o 
 -11  24   2       42.05       32.97     17.89 o 
 -10  24   2       14.93      -16.63     18.63 o 
  -9  24   2       42.08        7.30     17.23 o 
  -8  24   2        6.30       16.07     27.40 o 
  -7  24   2       55.46       54.02     19.30 o 
  -6  24   2       57.50       53.43     16.76 o 
  -5  24   2      174.40      161.47     18.18 o 
  -4  24   2      155.38      181.52     18.61 o 
  -3  24   2      181.53      176.20     23.69 o 
  -2  24   2       86.00       60.59     17.12 o 
  -1  24   2      171.67      152.53     20.91 o 
   0  24   2       86.06      112.57     18.53 o 
   1  24   2      171.96      200.02     22.10 o 
   2  24   2       85.76      120.59     26.28 o 
   3  24   2      181.95      133.82     19.77 o 
   4  24   2      155.14      149.50     20.20 o 
   5  24   2      173.73      138.40     23.47 o 
   6  24   2       57.48       56.48     35.12 o 
   7  24   2       55.50       58.31     15.44 o 
   8  24   2        6.31       -7.22     12.34 o 
   9  24   2       42.17       72.08     17.18 o 
  10  24   2       15.07       -5.04     12.84 o 
  11  24   2       42.21       21.27     17.42 o 
  12  24   2       14.19       11.35     20.99 o 
  13  24   2       21.50        3.81     20.77 o 
 -12  25   2        6.14       -3.39     16.88 o 
 -11  25   2       28.69       15.75     18.08 o 
 -10  25   2        8.98       12.42     17.78 o 
  -9  25   2        9.65       19.72     19.39 o 
  -8  25   2       12.29        3.21     16.17 o 
  -7  25   2      179.60      153.24     25.33 o 
  -6  25   2        7.26       -5.01     15.04 o 
  -5  25   2       62.79       64.16     18.29 o 
  -4  25   2      158.74      188.39     27.58 o 
  -3  25   2       27.34       25.12     13.18 o 
  -2  25   2       45.78       19.42     15.40 o 
  -1  25   2      215.13      239.04     24.04 o 
   0  25   2      302.36      330.96     26.44 o 
   1  25   2      215.51      225.06     31.16 o 
   2  25   2       45.75       47.56     24.73 o 
   3  25   2       27.36       19.66     14.41 o 
   4  25   2      159.21      149.89     23.83 o 
   5  25   2       62.90       58.51     19.78 o 
   6  25   2        7.18       17.24     17.55 o 
   7  25   2      179.65      225.55     25.49 o 
   8  25   2       12.29       -3.33     12.14 o 
   9  25   2        9.62       36.47     14.81 o 
  10  25   2        8.98       11.61     16.66 o 
  11  25   2       28.59       -1.13     20.34 o 
  12  25   2        6.17        9.37     23.10 o 
 -12  26   2        0.57        0.73     19.84 o 
 -11  26   2       53.26       95.02     26.20 o 
 -10  26   2       15.18       14.49     24.33 o 
  -9  26   2        6.14        3.23     23.43 o 
  -8  26   2       20.05       20.73     18.75 o 
  -7  26   2      192.48      194.92     28.15 o 
  -6  26   2      139.53      144.40     24.27 o 
  -5  26   2      168.85      137.09     20.88 o 
  -4  26   2       10.87        3.62     20.41 o 
  -3  26   2      393.33      417.23     29.26 o 
  -2  26   2       67.06       41.36     16.01 o 
  -1  26   2      209.79      216.16     23.33 o 
   0  26   2       16.57       11.82     14.46 o 
   1  26   2      209.87      191.86     22.27 o 
   2  26   2       66.97       58.83     17.96 o 
   3  26   2      393.59      436.57     29.93 o 
   4  26   2       10.83       22.11     17.88 o 
   5  26   2      168.64      162.28     26.47 o 
   6  26   2      139.72      100.01     17.26 o 
   7  26   2      192.50      207.37     24.26 o 
   8  26   2       20.03       11.34     13.63 o 
   9  26   2        6.14       30.14     15.26 o 
  10  26   2       15.22       22.44     20.87 o 
  11  26   2       53.15       71.65     25.37 o 
  12  26   2        0.57        2.22     21.89 o 
 -11  27   2        3.83       -7.15     20.05 o 
 -10  27   2       19.23      -10.09     17.78 o 
  -9  27   2       17.02       28.64     19.77 o 
  -8  27   2      142.65      151.24     26.86 o 
  -7  27   2       77.47       82.07     22.86 o 
  -6  27   2       46.47       90.39     23.23 o 
  -5  27   2      114.30      115.46     21.42 o 
  -4  27   2      115.73      113.53     20.41 o 
  -3  27   2      145.68      120.03     21.07 o 
  -2  27   2       13.71       27.44     15.95 o 
  -1  27   2       37.77       40.49     17.24 o 
   0  27   2      103.80      102.55     19.75 o 
   1  27   2       37.88       66.16     17.72 o 
   2  27   2       13.78       -9.20     13.33 o 
   3  27   2      145.95      165.53     23.36 o 
   4  27   2      115.78       64.85     24.50 o 
   5  27   2      114.34      117.34     24.28 o 
   6  27   2       46.41       51.84     15.40 o 
   7  27   2       77.34       89.12     17.45 o 
   8  27   2      142.42      140.70     21.04 o 
   9  27   2       17.01       39.71     18.07 o 
  10  27   2       19.22       20.56     19.71 o 
  11  27   2        3.88      -13.04     19.41 o 
 -11  28   2       16.45       42.60     23.43 o 
 -10  28   2       55.03       37.20     24.44 o 
  -9  28   2       16.78        3.88     20.18 o 
  -8  28   2       90.78       56.88     22.72 o 
  -7  28   2      176.28      135.20     37.63 o 
  -6  28   2       62.46       83.12     22.76 o 
  -5  28   2       92.16       95.31     45.24 o 
  -4  28   2        5.98        7.49     16.90 o 
  -3  28   2      167.48      164.03     23.55 o 
  -2  28   2        3.61       10.85     15.81 o 
  -1  28   2       81.20       78.27     20.51 o 
   0  28   2        0.16      -19.72     14.40 o 
   1  28   2       81.34       66.84     19.54 o 
   2  28   2        3.51      -11.37     14.61 o 
   3  28   2      167.41      195.01     27.89 o 
   4  28   2        5.96       -3.19     16.76 o 
   5  28   2       91.89      103.20     23.96 o 
   6  28   2       62.34       56.36     16.49 o 
   7  28   2      176.61      212.54     25.36 o 
   8  28   2       90.89      111.67     22.67 o 
   9  28   2       16.73       65.65     20.66 o 
  10  28   2       54.85       59.50     24.76 o 
  11  28   2       16.44       23.13     23.14 o 
 -10  29   2       18.85       49.20     24.09 o 
  -9  29   2       37.46       14.41     20.44 o 
  -8  29   2        7.57       22.01     19.58 o 
  -7  29   2        8.88       -6.53     18.81 o 
  -6  29   2       66.12       44.47     27.92 o 
  -5  29   2      117.69       88.58     25.95 o 
  -4  29   2       20.81       11.95     20.22 o 
  -3  29   2        2.10        0.35     16.27 o 
  -2  29   2       71.65       18.20     18.14 o 
  -1  29   2      305.89      282.95     27.80 o 
   0  29   2       21.67       15.60     16.72 o 
   1  29   2      306.06      288.93     27.94 o 
   2  29   2       71.90       61.93     19.18 o 
   3  29   2        2.09       -4.10     17.31 o 
   4  29   2       20.75       56.67     21.50 o 
   5  29   2      117.67      102.53     25.40 o 
   6  29   2       66.20      115.34     21.22 o 
   7  29   2        8.84       14.66     16.81 o 
   8  29   2        7.55       13.86     17.02 o 
   9  29   2       37.46       25.82     19.25 o 
  10  29   2       18.83       30.88     23.45 o 
  -9  30   2       15.82      -16.03     20.51 o 
  -8  30   2        1.20        6.98     23.16 o 
  -7  30   2       45.37       42.19     29.59 o 
  -6  30   2        4.68      -11.90     83.44 o 
  -5  30   2       11.59       -2.05     21.12 o 
  -4  30   2        0.24       14.11     20.52 o 
  -3  30   2      118.56      123.82     25.24 o 
  -2  30   2        8.65       -6.36     16.51 o 
  -1  30   2       18.58       32.29     18.24 o 
   0  30   2       83.84      109.90     22.29 o 
   1  30   2       18.60       25.37     17.54 o 
   2  30   2        8.66        3.23     16.58 o 
   3  30   2      118.54      114.45     26.49 o 
   4  30   2        0.25      -11.75     18.27 o 
   5  30   2       11.55       14.09     23.26 o 
   6  30   2        4.69        9.15     16.28 o 
   7  30   2       45.36       63.15     20.02 o 
   8  30   2        1.22       16.27     18.07 o 
   9  30   2       15.80       -7.29     18.65 o 
  -8  31   2       51.24       -1.85     28.02 o 
  -7  31   2        0.11       24.11     29.93 o 
  -6  31   2       11.93       26.79     29.15 o 
  -5  31   2       43.77       36.51     28.12 o 
  -4  31   2       13.17       -1.29     21.67 o 
  -3  31   2        3.29        2.58     17.53 o 
  -2  31   2       12.55       24.91     18.72 o 
  -1  31   2      103.06       83.79     21.46 o 
   0  31   2        7.59       16.92     18.97 o 
   1  31   2      103.19       83.12     21.01 o 
   2  31   2       12.58       -6.45     23.07 o 
   3  31   2        3.30       10.90     26.23 o 
   4  31   2       13.12       29.40     26.13 o 
   5  31   2       43.99       10.40     23.60 o 
   6  31   2       11.94       -2.46     16.49 o 
   7  31   2        0.11      -22.42     15.59 o 
   8  31   2       51.03       52.91     20.75 o 
  -7  32   2       31.93      -52.60     44.67 o 
  -6  32   2        6.06      -19.11     27.39 o 
  -5  32   2        6.16        2.46     26.19 o 
  -4  32   2       41.48       13.72     23.06 o 
  -3  32   2        2.40      -29.62     19.74 o 
  -2  32   2       59.01       58.61     20.79 o 
  -1  32   2       16.60        5.53     18.63 o 
   0  32   2        4.34       -0.34     18.46 o 
   1  32   2       16.58       49.72     20.46 o 
   2  32   2       59.04       53.30     27.97 o 
   3  32   2        2.43       19.64     26.02 o 
   4  32   2       41.50       29.41     26.59 o 
   5  32   2        6.12       36.42     19.04 o 
   6  32   2        6.02        9.81     17.83 o 
   7  32   2       31.93       61.38     20.67 o 
  -6  33   2       35.00       16.96     30.04 o 
  -5  33   2        7.97      -11.87     28.14 o 
  -4  33   2       33.37       43.15     25.68 o 
  -3  33   2       18.91       -6.87     22.19 o 
  -2  33   2       21.16       -8.01     18.23 o 
  -1  33   2       44.16       51.20     22.34 o 
   0  33   2        0.91        5.05     19.47 o 
   1  33   2       44.20       52.43     24.28 o 
   2  33   2       21.06       80.87     30.55 o 
   3  33   2       18.94       15.89     44.94 o 
   4  33   2       33.31       44.45     30.89 o 
   5  33   2        7.95       20.48     20.55 o 
   6  33   2       34.96       35.00     20.34 o 
  -4  34   2       17.75       39.43     46.98 o 
  -3  34   2       27.70       17.75     24.86 o 
  -2  34   2       19.01       22.63     19.99 o 
  -1  34   2        0.64       -7.97     21.89 o 
   0  34   2        1.97       23.05     24.24 o 
   1  34   2        0.65       -2.33     23.03 o 
   2  34   2       19.08       57.29     28.20 o 
   3  34   2       27.72       26.27     27.29 o 
   4  34   2       17.74       33.26     28.69 o 
  -1  35   2       13.42        8.79     22.31 o 
   0  35   2        7.20        0.41     23.17 o 
   1  35   2       13.44       17.08     27.97 o 
   0   0   3      149.98      146.12     13.35 o 
   1   0   3      281.53      307.94     11.86 o 
   2   0   3     5193.92     5349.45     65.14 o 
   3   0   3      767.68      857.13     18.92 o 
   4   0   3      263.88      255.82     12.65 o 
   5   0   3      300.88      279.12     12.99 o 
   6   0   3        7.73        0.59      5.72 o 
   7   0   3      921.40      900.07     20.43 o 
   8   0   3       25.11        5.92      7.56 o 
   9   0   3        4.46        4.85      7.60 o 
  10   0   3       43.86       47.65     11.61 o 
  11   0   3      108.63      130.06     15.83 o 
  12   0   3      763.37      850.49     51.14 o 
  13   0   3       28.51       36.07     27.42 o 
  14   0   3        3.27       13.12     19.68 o 
  15   0   3       57.94       -5.69     17.82 o 
  16   0   3       15.17       28.66     24.22 o 
  17   0   3       41.43       46.21     26.97 o 
 -17   1   3       50.03       65.14     32.86 o 
 -16   1   3       13.91       -2.60     20.33 o 
 -15   1   3       25.26       27.09     29.83 o 
 -14   1   3      293.57      308.87     33.43 o 
 -13   1   3      214.63      212.94     28.69 o 
 -12   1   3      142.46      144.71     24.19 o 
 -11   1   3       48.18       33.79     14.51 o 
 -10   1   3      315.18      323.66     21.37 o 
  -9   1   3       19.15       26.34      8.98 o 
  -8   1   3      309.71      320.29     15.42 o 
  -7   1   3      436.65      452.59     15.12 o 
  -6   1   3      855.37      863.69     22.92 o 
  -5   1   3     1710.09     1670.44     28.25 o 
  -4   1   3      972.32      943.72     18.91 o 
  -3   1   3     2183.77     2347.77     32.94 o 
  -2   1   3     1336.32     1156.60     19.84 o 
  -1   1   3     1277.64     1250.63     22.47 o 
   0   1   3     4301.04     4193.85     53.86 o 
   1   1   3     1277.00     1239.42     22.41 o 
   2   1   3     1338.34     1239.10     28.11 o 
   3   1   3     2185.17     2277.22     33.06 o 
   4   1   3      971.77      918.18     22.09 o 
   5   1   3     1710.32     1646.92     31.70 o 
   6   1   3      854.76      822.06     19.09 o 
   7   1   3      436.92      422.10     15.28 o 
   8   1   3      308.91      314.68     14.50 o 
   9   1   3       19.17       30.36      8.94 o 
  10   1   3      314.95      319.99     19.49 o 
  11   1   3       48.09       41.30     12.61 o 
  12   1   3      142.23      191.52     21.30 o 
  13   1   3      215.06      241.75     29.90 o 
  14   1   3      294.10      293.13     33.65 o 
  15   1   3       25.17       11.39     22.30 o 
  16   1   3       13.96       -1.99     21.81 o 
  17   1   3       50.08       49.68     39.57 o 
 -17   2   3       10.33       36.98     29.74 o 
 -16   2   3        9.16       53.70     27.95 o 
 -15   2   3       98.11      120.18     27.07 o 
 -14   2   3      131.02      204.62     49.00 o 
 -13   2   3      152.85      167.43     27.14 o 
 -12   2   3      162.12      156.16     27.79 o 
 -11   2   3       36.13       24.99     13.25 o 
 -10   2   3      121.03      137.17     19.71 o 
  -9   2   3      143.09      156.15     12.58 o 
  -8   2   3      189.26      184.84     12.68 o 
  -7   2   3      647.70      656.62     18.96 o 
  -6   2   3     1757.41     1690.23     25.10 o 
  -5   2   3      503.26      510.39     14.86 o 
  -4   2   3     3685.64     3971.30     44.46 o 
  -3   2   3      121.01      117.12      8.75 o 
  -2   2   3       19.81       24.68      8.60 o 
  -1   2   3      949.02     1037.95     23.43 o 
   0   2   3     1684.49     1612.09     25.83 o 
   1   2   3      948.34     1003.25     20.02 o 
   2   2   3       19.87       16.86      6.78 o 
   3   2   3      120.96      116.94     10.96 o 
   4   2   3     3687.69     3935.78     52.52 o 
   5   2   3      502.65      509.00     18.06 o 
   6   2   3     1757.89     1734.91     34.02 o 
   7   2   3      646.90      614.39     18.06 o 
   8   2   3      189.27      200.56     12.64 o 
   9   2   3      142.52      125.67     15.04 o 
  10   2   3      121.21      127.58     15.06 o 
  11   2   3       36.13       32.02     13.43 o 
  12   2   3      161.90      173.91     21.18 o 
  13   2   3      152.73      176.97     30.83 o 
  14   2   3      131.41      127.27     26.33 o 
  15   2   3       98.20       85.01     46.46 o 
  16   2   3        9.12       27.94     23.47 o 
  17   2   3       10.32       34.64     30.85 o 
 -17   3   3        7.27       18.78     27.34 o 
 -16   3   3       10.88        7.83     40.83 o 
 -15   3   3       10.35       19.21     42.93 o 
 -14   3   3      190.07      186.13     46.75 o 
 -13   3   3      275.70      284.92     37.85 o 
 -12   3   3      258.32      235.47     32.42 o 
 -11   3   3      371.36      412.78     26.48 o 
 -10   3   3      122.50      154.60     26.46 o 
  -9   3   3        7.38       12.72     11.68 o 
  -8   3   3      260.11      270.53     14.15 o 
  -7   3   3      133.57      161.72     12.52 o 
  -6   3   3      984.01      969.09     17.53 o 
  -5   3   3     3740.42     3536.27     36.12 o 
  -4   3   3      724.45      709.31     15.92 o 
  -3   3   3      199.03      218.48      8.91 o 
  -2   3   3     1163.15     1071.54     23.74 o 
  -1   3   3      932.15      954.88     17.38 o 
   0   3   3     6760.79     6625.72     68.03 o 
   1   3   3      932.57      953.33     22.04 o 
   2   3   3     1164.56     1102.21     26.14 o 
   3   3   3      199.00      208.93     13.17 o 
   4   3   3      724.88      675.98     19.35 o 
   5   3   3     3740.46     3534.54    119.49 o 
   6   3   3      985.37      973.00     28.58 o 
   7   3   3      133.42      145.49     11.03 o 
   8   3   3      260.00      271.89     14.21 o 
   9   3   3        7.44       13.61      8.45 o 
  10   3   3      122.41      117.71     14.10 o 
  11   3   3      370.69      337.60     26.61 o 
  12   3   3      258.41      306.45     25.04 o 
  13   3   3      275.67      292.75     30.43 o 
  14   3   3      189.94      140.58     26.80 o 
  15   3   3       10.30       -1.84     20.00 o 
  16   3   3       10.87       10.05     22.30 o 
  17   3   3        7.27      -29.39     23.47 o 
 -17   4   3        1.14        1.95     24.41 o 
 -16   4   3       23.42      -10.79     26.55 o 
 -15   4   3       57.70       98.00     32.40 o 
 -14   4   3       44.08        1.10     32.40 o 
 -13   4   3      127.28      129.80     47.31 o 
 -12   4   3       35.49       46.72     19.13 o 
 -11   4   3      422.83      413.83     26.64 o 
 -10   4   3       15.50       26.05     22.48 o 
  -9   4   3       76.45       80.09     15.20 o 
  -8   4   3      694.93      668.53     22.94 o 
  -7   4   3      353.29      354.66     14.77 o 
  -6   4   3       70.64       73.20      7.45 o 
  -5   4   3       65.76       58.80      5.99 o 
  -4   4   3      520.29      554.68     16.11 o 
  -3   4   3     1072.30     1133.40     21.46 o 
  -2   4   3     3705.38     3687.52     42.59 o 
  -1   4   3      807.57      764.84     18.46 o 
   0   4   3       91.10      105.61      9.84 o 
   1   4   3      805.67      735.48     25.75 o 
   2   4   3     3705.25     3699.26     55.17 o 
   3   4   3     1070.01     1126.68     27.01 o 
   4   4   3      520.18      517.22     26.96 o 
   5   4   3       65.97       61.80     10.92 o 
   6   4   3       70.54       58.80     10.99 o 
   7   4   3      352.04      358.76     21.95 o 
   8   4   3      694.86      727.47     20.70 o 
   9   4   3       76.37       71.23     10.06 o 
  10   4   3       15.39        5.54      8.86 o 
  11   4   3      423.09      431.44     27.09 o 
  12   4   3       35.29       26.58     14.37 o 
  13   4   3      127.19       93.90     24.39 o 
  14   4   3       44.10       45.40     18.83 o 
  15   4   3       57.71       44.50     23.06 o 
  16   4   3       23.51        6.16     23.14 o 
  17   4   3        1.13       -3.79     24.61 o 
 -17   5   3       15.46      -10.32     26.71 o 
 -16   5   3        6.49        4.58     25.02 o 
 -15   5   3        3.78        6.00     24.25 o 
 -14   5   3        5.18       10.54     23.31 o 
 -13   5   3      396.35      496.32     48.51 o 
 -12   5   3      426.99      474.06     34.86 o 
 -11   5   3      293.72      305.60     24.60 o 
 -10   5   3      571.90      550.18     28.18 o 
  -9   5   3      121.73      150.31     23.56 o 
  -8   5   3      502.98      526.47     20.71 o 
  -7   5   3      450.68      529.98     18.11 o 
  -6   5   3      512.31      532.98     21.46 o 
  -5   5   3     1354.82     1316.37     21.44 o 
  -4   5   3     1354.42     1299.75     27.76 o 
  -3   5   3       21.52       14.63      5.98 o 
  -2   5   3      304.63      315.89     11.98 o 
  -1   5   3      426.01      424.61     16.99 o 
   0   5   3     3926.26     3963.16     56.35 o 
   1   5   3      425.48      397.52     15.00 o 
   2   5   3      304.46      338.61     15.35 o 
   3   5   3       21.93       15.70      7.59 o 
   4   5   3     1355.40     1357.48     49.11 o 
   5   5   3     1355.47     1363.31     34.12 o 
   6   5   3      513.32      522.75     23.06 o 
   7   5   3      450.40      464.24     20.97 o 
   8   5   3      503.10      536.51     18.77 o 
   9   5   3      121.80      129.64     12.07 o 
  10   5   3      572.44      571.22     34.73 o 
  11   5   3      294.12      310.05     43.60 o 
  12   5   3      426.89      418.82     64.57 o 
  13   5   3      396.83      426.40     30.23 o 
  14   5   3        5.16        7.55     15.45 o 
  15   5   3        3.77        4.37     16.22 o 
  16   5   3        6.56      -12.59     20.49 o 
  17   5   3       15.45      -10.60     44.04 o 
 -17   6   3       31.98       28.20     29.53 o 
 -16   6   3       10.77      -12.34     22.61 o 
 -15   6   3       59.87       53.07     69.01 o 
 -14   6   3      207.58      210.32     48.47 o 
 -13   6   3       71.27       65.56     26.56 o 
 -12   6   3      111.36      114.31     21.91 o 
 -11   6   3      139.20      120.61     28.34 o 
 -10   6   3      449.65      500.83     33.04 o 
  -9   6   3      217.83      205.66     20.64 o 
  -8   6   3      273.33      264.84     22.73 o 
  -7   6   3      292.49      311.29     21.67 o 
  -6   6   3      682.06      710.01     18.45 o 
  -5   6   3      373.99      407.45     13.33 o 
  -4   6   3     3502.76     3418.83     35.38 o 
  -3   6   3      677.93      671.19     18.17 o 
  -2   6   3      361.65      414.07     14.37 o 
  -1   6   3      512.91      502.46     14.94 o 
   0   6   3     2507.30     2451.37     55.91 o 
   1   6   3      513.26      495.23     16.59 o 
   2   6   3      361.70      427.89     16.86 o 
   3   6   3      678.67      670.85     19.72 o 
   4   6   3     3503.28     3359.37     71.40 o 
   5   6   3      375.73      418.55     39.72 o 
   6   6   3      682.95      623.76     25.69 o 
   7   6   3      292.78      295.54     16.24 o 
   8   6   3      272.77      292.24     15.20 o 
   9   6   3      218.45      201.69     13.82 o 
  10   6   3      449.50      384.47     29.64 o 
  11   6   3      139.46      113.03     15.77 o 
  12   6   3      111.61       71.11     17.43 o 
  13   6   3       71.14       81.94     18.46 o 
  14   6   3      206.92      212.96     25.37 o 
  15   6   3       59.62       70.90     32.21 o 
  16   6   3       10.80      -18.58     21.39 o 
  17   6   3       32.02       25.70     24.53 o 
 -17   7   3        7.27       35.05     28.27 o 
 -16   7   3        4.21       43.42     28.18 o 
 -15   7   3       14.66        0.90     55.52 o 
 -14   7   3      529.24      488.51     50.89 o 
 -13   7   3       37.94        7.54     28.89 o 
 -12   7   3      149.47      122.48     22.83 o 
 -11   7   3       19.72       29.53     17.50 o 
 -10   7   3       46.96       73.81     18.71 o 
  -9   7   3      223.45      266.69     25.81 o 
  -8   7   3      737.97      704.22     24.40 o 
  -7   7   3     1376.90     1558.85     40.83 o 
  -6   7   3      189.90      201.52     13.05 o 
  -5   7   3      956.62     1001.75     21.46 o 
  -4   7   3      138.78      159.79      8.34 o 
  -3   7   3     1079.07     1067.76     23.04 o 
  -2   7   3      278.99      275.39     12.36 o 
  -1   7   3      284.97      288.23     13.32 o 
   0   7   3      867.30      940.47     20.63 o 
   1   7   3      283.93      285.87     13.00 o 
   2   7   3      278.64      304.50     13.01 o 
   3   7   3     1077.25     1051.99     23.20 o 
   4   7   3      138.10      151.57     14.00 o 
   5   7   3      956.80      951.75     41.67 o 
   6   7   3      190.03      216.03     29.30 o 
   7   7   3     1377.22     1476.92     39.12 o 
   8   7   3      738.31      717.35     24.04 o 
   9   7   3      223.97      262.03     24.28 o 
  10   7   3       46.86       50.58     12.83 o 
  11   7   3       19.69       20.27     18.37 o 
  12   7   3      149.39      100.07     19.15 o 
  13   7   3       37.98       40.33     17.49 o 
  14   7   3      529.51      546.76     57.67 o 
  15   7   3       14.69       17.72     17.92 o 
  16   7   3        4.21       18.74     18.59 o 
  17   7   3        7.22        0.92     24.22 o 
 -16   8   3        1.69       -7.57     25.28 o 
 -15   8   3      128.28      108.93     31.94 o 
 -14   8   3       24.51       33.92     25.40 o 
 -13   8   3      121.63      128.83     24.42 o 
 -12   8   3       45.68       48.61     19.72 o 
 -11   8   3      122.04      106.31     21.21 o 
 -10   8   3      401.95      391.40     55.70 o 
  -9   8   3      269.25      294.32     31.43 o 
  -8   8   3     1074.79     1091.28     34.17 o 
  -7   8   3      143.65      185.16     15.75 o 
  -6   8   3      431.84      445.76     15.97 o 
  -5   8   3      208.65      220.45     11.65 o 
  -4   8   3      483.82      488.76     18.17 o 
  -3   8   3       75.39       69.06      8.62 o 
  -2   8   3     1296.78     1182.00     35.42 o 
  -1   8   3      325.00      334.13     12.68 o 
   0   8   3       52.84       54.96      6.50 o 
   1   8   3      324.89      338.67     13.67 o 
   2   8   3     1296.54     1219.95     24.39 o 
   3   8   3       74.69       75.31     11.20 o 
   4   8   3      483.15      513.57     21.85 o 
   5   8   3      209.21      198.31     15.73 o 
   6   8   3      432.44      528.02     22.66 o 
   7   8   3      143.43      155.40     15.18 o 
   8   8   3     1076.73     1038.87     28.02 o 
   9   8   3      269.40      276.99     16.03 o 
  10   8   3      402.44      397.50     21.07 o 
  11   8   3      121.90      108.58     16.05 o 
  12   8   3       45.86       27.87     15.61 o 
  13   8   3      121.39      114.94     31.94 o 
  14   8   3       24.60       55.09     19.92 o 
  15   8   3      128.51       87.62     21.19 o 
  16   8   3        1.66      -18.95     16.94 o 
 -16   9   3       14.06        9.39     26.53 o 
 -15   9   3       27.89       66.43     31.26 o 
 -14   9   3        4.12        0.31     42.04 o 
 -13   9   3      485.41      524.88     39.77 o 
 -12   9   3      223.02      236.01     28.66 o 
 -11   9   3        7.02       -4.70     15.14 o 
 -10   9   3      317.50      352.75     30.09 o 
  -9   9   3      327.36      334.48     28.66 o 
  -8   9   3     1053.38     1079.69     34.51 o 
  -7   9   3      883.53      895.01     25.61 o 
  -6   9   3       73.11       73.37     10.83 o 
  -5   9   3      343.78      404.97     19.20 o 
  -4   9   3     1380.85     1343.94     27.59 o 
  -3   9   3      726.71      726.11     19.67 o 
  -2   9   3      421.82      434.11     15.26 o 
  -1   9   3      657.18      683.31     19.12 o 
   0   9   3     1906.01     1797.67     38.14 o 
   1   9   3      658.23      688.91     21.91 o 
   2   9   3      422.18      397.70     19.92 o 
   3   9   3      726.84      720.28     42.73 o 
   4   9   3     1379.23     1319.86     34.25 o 
   5   9   3      343.88      370.46     19.88 o 
   6   9   3       73.25       69.01     16.48 o 
   7   9   3      883.31      950.85     32.98 o 
   8   9   3     1053.38     1026.58     31.14 o 
   9   9   3      327.72      334.45     19.47 o 
  10   9   3      317.87      359.70     23.39 o 
  11   9   3        7.04       -4.14     11.46 o 
  12   9   3      222.86      224.07     26.24 o 
  13   9   3      484.46      447.13     31.81 o 
  14   9   3        4.16       -4.01     15.51 o 
  15   9   3       28.07       32.01     19.27 o 
  16   9   3       14.10        4.54     19.37 o 
 -16  10   3       26.23        3.51     26.50 o 
 -15  10   3       30.86       10.25     24.67 o 
 -14  10   3      126.63      182.07     45.67 o 
 -13  10   3      248.61      268.91     32.60 o 
 -12  10   3       21.66       -0.21     18.11 o 
 -11  10   3       37.14       55.62     19.90 o 
 -10  10   3      106.27      135.19     22.62 o 
  -9  10   3      934.97      955.60     42.20 o 
  -8  10   3      228.64      264.85     20.08 o 
  -7  10   3      607.38      637.44     28.59 o 
  -6  10   3      421.40      398.04     18.07 o 
  -5  10   3       27.72       18.01      8.23 o 
  -4  10   3     1902.26     2013.58     37.76 o 
  -3  10   3      152.37      165.07     11.57 o 
  -2  10   3       33.59       44.30      7.87 o 
  -1  10   3     1055.98      972.76     20.42 o 
   0  10   3     3434.12     3260.00     59.70 o 
   1  10   3     1054.31     1074.15     38.47 o 
   2  10   3       33.52       18.47     19.30 o 
   3  10   3      152.52      147.18     20.21 o 
   4  10   3     1904.28     1913.68     42.36 o 
   5  10   3       27.59       29.06     10.33 o 
   6  10   3      421.40      483.31     36.18 o 
   7  10   3      607.18      591.95     39.57 o 
   8  10   3      228.87      265.89     19.23 o 
   9  10   3      934.63      940.40     31.97 o 
  10  10   3      106.41       73.48     13.24 o 
  11  10   3       37.16       42.24     13.86 o 
  12  10   3       21.69        1.83     12.49 o 
  13  10   3      248.00      288.22     32.94 o 
  14  10   3      126.61      200.42     30.51 o 
  15  10   3       30.87       20.05     22.26 o 
  16  10   3       26.21       48.50     22.13 o 
 -16  11   3        6.81        6.10     27.65 o 
 -15  11   3       86.44      120.98     34.38 o 
 -14  11   3       81.80       77.84     24.49 o 
 -13  11   3      169.96      182.36     29.39 o 
 -12  11   3      151.65      161.08     31.68 o 
 -11  11   3       40.12       16.04     16.63 o 
 -10  11   3      294.53      283.87     24.88 o 
  -9  11   3        6.68       37.27     13.61 o 
  -8  11   3      807.54      835.23     28.16 o 
  -7  11   3      404.12      399.13     18.96 o 
  -6  11   3      948.47      981.49     30.71 o 
  -5  11   3      581.31      649.56     21.45 o 
  -4  11   3      952.69      900.61     23.59 o 
  -3  11   3      442.49      462.27     17.48 o 
  -2  11   3     1021.75     1019.80     22.57 o 
  -1  11   3     2517.41     2457.88     42.67 o 
   0  11   3      387.04      397.46     12.77 o 
   1  11   3     2518.11     2486.43     59.16 o 
   2  11   3     1022.50     1016.42     30.30 o 
   3  11   3      442.12      455.32     22.08 o 
   4  11   3      951.81      938.97     29.56 o 
   5  11   3      581.34      567.51     24.29 o 
   6  11   3      948.64      956.50     55.17 o 
   7  11   3      404.14      358.24     40.31 o 
   8  11   3      807.57      879.11     30.97 o 
   9  11   3        6.57       11.62     11.93 o 
  10  11   3      293.80      337.81     22.80 o 
  11  11   3       40.12       27.93     17.05 o 
  12  11   3      151.62      170.73     19.92 o 
  13  11   3      170.18      181.72     23.77 o 
  14  11   3       81.84       46.94     19.98 o 
  15  11   3       86.35       99.70     31.97 o 
  16  11   3        6.82       41.54     20.67 o 
 -16  12   3       12.80       13.41     29.69 o 
 -15  12   3       11.32       -1.50     25.55 o 
 -14  12   3       12.60       32.02     23.12 o 
 -13  12   3      159.25      225.62     31.23 o 
 -12  12   3      148.37       98.05     25.31 o 
 -11  12   3      240.89      237.76     25.26 o 
 -10  12   3      294.63      257.04     24.50 o 
  -9  12   3       73.79       57.53     15.34 o 
  -8  12   3       13.66       30.25     10.95 o 
  -7  12   3      328.08      336.93     19.51 o 
  -6  12   3        8.80       -1.08      8.40 o 
  -5  12   3      681.68      725.65     26.53 o 
  -4  12   3       50.80       58.11     10.10 o 
  -3  12   3      263.13      302.61     14.64 o 
  -2  12   3     1536.01     1545.38     28.45 o 
  -1  12   3     1305.56     1316.67     34.67 o 
   0  12   3       23.09       36.77      9.60 o 
   1  12   3     1306.01     1328.22     35.54 o 
   2  12   3     1537.53     1465.62     37.40 o 
   3  12   3      262.19      281.15     18.97 o 
   4  12   3       50.69       82.07     13.00 o 
   5  12   3      681.20      696.05     27.20 o 
   6  12   3        8.82        2.33      9.86 o 
   7  12   3      328.63      372.23     27.69 o 
   8  12   3       13.56       18.05     11.48 o 
   9  12   3       73.59       65.72     14.06 o 
  10  12   3      294.35      281.00     29.70 o 
  11  12   3      241.10      215.78     23.30 o 
  12  12   3      148.31       99.87     19.54 o 
  13  12   3      159.47      204.06     25.00 o 
  14  12   3       12.65       37.42     18.09 o 
  15  12   3       11.32       -3.89     17.26 o 
  16  12   3       12.86      -11.10     18.16 o 
 -16  13   3       55.78       85.63     41.41 o 
 -15  13   3       13.19       46.77     30.13 o 
 -14  13   3       27.70       29.42     18.66 o 
 -13  13   3       24.09        5.16     18.28 o 
 -12  13   3      109.71      112.30     20.32 o 
 -11  13   3       24.72       32.04     16.29 o 
 -10  13   3      184.16      231.03     32.54 o 
  -9  13   3      644.73      624.67     31.75 o 
  -8  13   3       12.50       13.63     10.43 o 
  -7  13   3      549.00      590.47     29.49 o 
  -6  13   3      442.69      459.97     25.76 o 
  -5  13   3     1138.22     1140.11     28.82 o 
  -4  13   3      473.06      511.31     19.36 o 
  -3  13   3       16.89        9.56      7.80 o 
  -2  13   3      355.30      359.70     17.80 o 
  -1  13   3     1817.20     1734.17     34.21 o 
   0  13   3      378.98      383.53     29.40 o 
   1  13   3     1816.91     1774.41     42.09 o 
   2  13   3      354.39      364.02     21.37 o 
   3  13   3       16.93       18.45     10.55 o 
   4  13   3      472.82      476.40     24.12 o 
   5  13   3     1137.37     1090.95     33.53 o 
   6  13   3      443.21      415.50     23.33 o 
   7  13   3      548.78      601.74     37.06 o 
   8  13   3       12.61       22.64     12.12 o 
   9  13   3      644.67      587.76     27.75 o 
  10  13   3      184.03      190.20     26.49 o 
  11  13   3       24.80       45.19     16.60 o 
  12  13   3      109.73       76.22     21.47 o 
  13  13   3       24.13       26.57     16.57 o 
  14  13   3       27.64       48.29     22.65 o 
  15  13   3       13.15        6.12     17.83 o 
  16  13   3       55.91       12.24     19.87 o 
 -15  14   3        1.05      -14.77     19.55 o 
 -14  14   3        1.43       -0.97     17.72 o 
 -13  14   3        6.06       25.02     17.11 o 
 -12  14   3       33.82       33.73     19.80 o 
 -11  14   3       47.23       17.21     16.07 o 
 -10  14   3       91.07       97.44     18.81 o 
  -9  14   3      392.15      382.27     26.96 o 
  -8  14   3        6.44       23.13     12.61 o 
  -7  14   3       10.03       10.81     12.49 o 
  -6  14   3       52.58       22.48      9.78 o 
  -5  14   3      204.77      232.40     16.51 o 
  -4  14   3      413.62      392.54     17.93 o 
  -3  14   3      454.32      441.59     17.82 o 
  -2  14   3      155.62      167.07     14.20 o 
  -1  14   3      129.76      139.09     12.19 o 
   0  14   3        0.04        2.83      9.60 o 
   1  14   3      129.70      141.34     16.01 o 
   2  14   3      155.73      156.04     16.54 o 
   3  14   3      454.46      457.27     29.20 o 
   4  14   3      413.79      448.09     24.12 o 
   5  14   3      204.38      239.98     24.04 o 
   6  14   3       52.77       40.60     12.43 o 
   7  14   3       10.00       -1.57     13.30 o 
   8  14   3        6.52       15.70     12.22 o 
   9  14   3      392.34      415.44     24.92 o 
  10  14   3       91.10       90.59     15.60 o 
  11  14   3       47.43       39.80     16.47 o 
  12  14   3       33.80       51.70     24.41 o 
  13  14   3        6.08       21.82     16.21 o 
  14  14   3        1.44      -26.26     17.51 o 
  15  14   3        1.05      -24.02     19.63 o 
 -15  15   3       87.03      130.15     40.97 o 
 -14  15   3        1.48        1.33     17.56 o 
 -13  15   3       97.87      108.03     22.36 o 
 -12  15   3        9.87       26.22     16.98 o 
 -11  15   3       80.16       67.24     17.46 o 
 -10  15   3       79.81       97.74     18.50 o 
  -9  15   3     1052.27     1057.03     40.49 o 
  -8  15   3      173.69      193.26     20.79 o 
  -7  15   3      127.80      113.89     13.89 o 
  -6  15   3       28.86       26.55      9.91 o 
  -5  15   3      446.91      445.94     19.69 o 
  -4  15   3       17.66       23.74      9.12 o 
  -3  15   3      520.33      499.63     46.35 o 
  -2  15   3      182.43      225.01     15.53 o 
  -1  15   3      334.08      361.22     22.27 o 
   0  15   3       10.28       14.05     10.51 o 
   1  15   3      334.86      358.64     29.90 o 
   2  15   3      181.71      214.83     19.17 o 
   3  15   3      520.71      512.05     25.50 o 
   4  15   3       17.73       31.88     12.06 o 
   5  15   3      446.79      487.85     25.23 o 
   6  15   3       28.87       60.56     17.38 o 
   7  15   3      127.49      118.11     20.95 o 
   8  15   3      173.88      156.58     18.13 o 
   9  15   3     1052.51     1043.29     36.48 o 
  10  15   3       79.61       91.89     16.85 o 
  11  15   3       80.14       76.34     20.12 o 
  12  15   3        9.89       14.20     18.20 o 
  13  15   3       97.86       98.03     24.70 o 
  14  15   3        1.48      -11.67     23.42 o 
  15  15   3       87.03       93.02     39.81 o 
 -15  16   3       51.22       47.05     22.57 o 
 -14  16   3       27.60       16.05     18.36 o 
 -13  16   3       38.08       51.20     19.51 o 
 -12  16   3       26.95       44.94     17.65 o 
 -11  16   3      798.51      804.81     39.10 o 
 -10  16   3       37.27       50.99     24.27 o 
  -9  16   3       83.58       40.06     18.42 o 
  -8  16   3      116.16      169.34     21.91 o 
  -7  16   3      663.52      637.34     24.44 o 
  -6  16   3      118.29      109.97     13.64 o 
  -5  16   3      200.39      224.00     16.19 o 
  -4  16   3       35.84       27.59     16.00 o 
  -3  16   3      335.13      313.94     18.75 o 
  -2  16   3      169.71      172.13     14.77 o 
  -1  16   3       77.91       75.28     14.30 o 
   0  16   3      175.47      169.33     18.32 o 
   1  16   3       77.98       81.91     14.96 o 
   2  16   3      169.84      201.64     19.19 o 
   3  16   3      335.22      339.53     27.72 o 
   4  16   3       35.57       14.73     11.58 o 
   5  16   3      200.19      182.94     18.81 o 
   6  16   3      118.48      109.93     20.79 o 
   7  16   3      663.76      725.47     39.05 o 
   8  16   3      116.22      149.34     18.41 o 
   9  16   3       83.58       63.85     14.50 o 
  10  16   3       37.17       24.34     13.63 o 
  11  16   3      797.40      780.00     34.49 o 
  12  16   3       26.86       24.90     16.09 o 
  13  16   3       37.84       11.25     16.88 o 
  14  16   3       27.56       17.28     20.48 o 
  15  16   3       51.32       48.82     25.46 o 
 -15  17   3       20.88       29.48     21.05 o 
 -14  17   3       13.51       -6.82     17.91 o 
 -13  17   3       30.04        7.30     17.30 o 
 -12  17   3        1.79       24.43     17.04 o 
 -11  17   3        5.37       23.21     15.87 o 
 -10  17   3      171.88      155.66     21.24 o 
  -9  17   3      239.42      256.01     28.54 o 
  -8  17   3      171.28      195.95     21.42 o 
  -7  17   3      558.47      577.06     27.50 o 
  -6  17   3      614.28      617.84     27.72 o 
  -5  17   3      155.96      168.93     17.83 o 
  -4  17   3      189.15      193.01     18.75 o 
  -3  17   3       28.32       29.82     10.74 o 
  -2  17   3       64.02       53.00     13.45 o 
  -1  17   3       37.61       29.35     14.66 o 
   0  17   3      370.77      436.84     31.62 o 
   1  17   3       37.69       51.47     13.76 o 
   2  17   3       64.14       76.75     15.23 o 
   3  17   3       28.48       32.18     13.10 o 
   4  17   3      189.70      256.86     20.57 o 
   5  17   3      155.94      113.84     16.72 o 
   6  17   3      614.77      622.41     47.29 o 
   7  17   3      559.14      628.27     37.91 o 
   8  17   3      171.15      153.58     22.05 o 
   9  17   3      239.09      253.80     22.10 o 
  10  17   3      171.55      200.77     21.21 o 
  11  17   3        5.35       29.85     14.72 o 
  12  17   3        1.82       -3.07     21.32 o 
  13  17   3       29.97       23.87     34.09 o 
  14  17   3       13.49       31.04     22.17 o 
  15  17   3       21.01       27.37     24.02 o 
 -14  18   3        1.71       -3.10     18.17 o 
 -13  18   3       90.26      105.82     23.05 o 
 -12  18   3       14.98       21.03     17.35 o 
 -11  18   3       34.09       21.59     16.46 o 
 -10  18   3       63.58       48.33     16.73 o 
  -9  18   3      261.73      229.52     23.95 o 
  -8  18   3      126.13      124.24     19.37 o 
  -7  18   3       14.87        7.85     11.84 o 
  -6  18   3       26.47       28.71     13.16 o 
  -5  18   3        6.43        2.80     12.03 o 
  -4  18   3      133.96      114.93     15.54 o 
  -3  18   3       30.42       19.60     10.69 o 
  -2  18   3       60.24       43.27     13.65 o 
  -1  18   3      100.62      135.60     17.84 o 
   0  18   3      206.66      208.46     21.08 o 
   1  18   3      100.87       98.38     16.72 o 
   2  18   3       60.24       84.21     15.60 o 
   3  18   3       30.40        7.78     12.44 o 
   4  18   3      134.20      168.87     19.49 o 
   5  18   3        6.43        8.68     12.26 o 
   6  18   3       26.51       16.39     15.60 o 
   7  18   3       14.84       34.25     29.15 o 
   8  18   3      126.24      112.77     17.07 o 
   9  18   3      261.57      256.17     22.51 o 
  10  18   3       63.52       71.50     15.77 o 
  11  18   3       33.96       30.64     15.24 o 
  12  18   3       14.97        9.84     18.49 o 
  13  18   3       90.33       78.54     27.78 o 
  14  18   3        1.68       30.13     19.18 o 
 -14  19   3       37.52       32.95     20.75 o 
 -13  19   3        2.73       -3.94     17.38 o 
 -12  19   3       47.19        8.92     17.23 o 
 -11  19   3       50.44       36.13     29.06 o 
 -10  19   3       19.22       15.58     13.98 o 
  -9  19   3      469.86      543.23     32.49 o 
  -8  19   3       95.84       91.54     24.14 o 
  -7  19   3      463.37      461.01     29.30 o 
  -6  19   3       72.58       76.54     14.17 o 
  -5  19   3      140.66      105.96     15.76 o 
  -4  19   3      241.08      241.30     18.99 o 
  -3  19   3      209.39      199.22     20.89 o 
  -2  19   3        6.53        5.81     11.33 o 
  -1  19   3      135.56      149.98     19.36 o 
   0  19   3        0.08       -7.48     10.93 o 
   1  19   3      135.64      141.90     18.37 o 
   2  19   3        6.48      -15.68     10.61 o 
   3  19   3      209.37      211.18     20.76 o 
   4  19   3      240.60      237.30     22.14 o 
   5  19   3      140.86      145.85     22.52 o 
   6  19   3       72.99       77.58     19.83 o 
   7  19   3      463.53      522.79     36.46 o 
   8  19   3       95.80       89.60     17.89 o 
   9  19   3      469.22      474.04     28.55 o 
  10  19   3       19.06       19.72     13.88 o 
  11  19   3       50.45       41.68     16.97 o 
  12  19   3       47.13       33.14     18.39 o 
  13  19   3        2.72       15.57     18.20 o 
  14  19   3       37.55       10.05     23.15 o 
 -14  20   3        3.18      -25.45     16.97 o 
 -13  20   3       15.37       22.40     22.25 o 
 -12  20   3       49.23       21.99     17.60 o 
 -11  20   3       32.06        5.91     16.53 o 
 -10  20   3       53.97       38.66     18.01 o 
  -9  20   3       96.66       89.54     18.83 o 
  -8  20   3       70.96       92.83     20.46 o 
  -7  20   3      652.85      709.86     35.02 o 
  -6  20   3      696.20      760.98     30.31 o 
  -5  20   3      314.04      280.51     21.23 o 
  -4  20   3      109.34      107.05     26.55 o 
  -3  20   3      616.42      561.02     35.75 o 
  -2  20   3       77.55      114.64     18.13 o 
  -1  20   3      219.51      192.51     22.37 o 
   0  20   3        7.46       -2.40     12.48 o 
   1  20   3      219.17      213.95     21.37 o 
   2  20   3       77.51       66.69     15.81 o 
   3  20   3      617.06      561.88     35.67 o 
   4  20   3      109.34      139.89     19.27 o 
   5  20   3      314.33      284.65     44.77 o 
   6  20   3      696.08      677.00     39.95 o 
   7  20   3      652.53      683.02     40.67 o 
   8  20   3       71.01       74.70     23.81 o 
   9  20   3       96.49       71.31     16.27 o 
  10  20   3       54.00       33.24     14.83 o 
  11  20   3       32.07       34.81     16.22 o 
  12  20   3       49.31       35.84     20.07 o 
  13  20   3       15.42       40.49     19.27 o 
  14  20   3        3.23        9.56     19.45 o 
 -13  21   3       38.33       21.22     19.51 o 
 -12  21   3       18.79        8.35     17.84 o 
 -11  21   3       55.02       50.54     18.68 o 
 -10  21   3      130.92      118.35     24.23 o 
  -9  21   3      113.73      137.98     56.23 o 
  -8  21   3      179.84      125.85     23.19 o 
  -7  21   3       51.20       47.16     18.98 o 
  -6  21   3       89.70       93.22     15.92 o 
  -5  21   3      124.07      109.69     25.33 o 
  -4  21   3      295.57      265.29     23.96 o 
  -3  21   3      136.97       91.24     28.51 o 
  -2  21   3      134.53      105.10     18.99 o 
  -1  21   3       74.97       93.83     20.33 o 
   0  21   3      264.59      271.05     30.52 o 
   1  21   3       74.82       98.68     17.02 o 
   2  21   3      134.20      124.51     18.69 o 
   3  21   3      136.83      107.47     18.38 o 
   4  21   3      295.19      235.32     29.72 o 
   5  21   3      123.92      105.76     27.32 o 
   6  21   3       89.61       79.70     21.13 o 
   7  21   3       51.12       47.04     24.67 o 
   8  21   3      179.87      237.57     39.08 o 
   9  21   3      113.72       89.77     17.96 o 
  10  21   3      131.17      101.60     18.39 o 
  11  21   3       55.14       59.87     18.17 o 
  12  21   3       18.89        0.09     16.10 o 
  13  21   3       38.34      -11.59     16.93 o 
 -13  22   3       13.09       24.37     19.90 o 
 -12  22   3        4.21      -10.76     19.09 o 
 -11  22   3       23.92       -0.82     19.46 o 
 -10  22   3        6.53       18.82     17.91 o 
  -9  22   3        9.12       -3.29     17.33 o 
  -8  22   3       92.71      131.28     23.51 o 
  -7  22   3      114.16      150.19     21.65 o 
  -6  22   3      477.97      455.78     34.49 o 
  -5  22   3      390.37      414.56     46.07 o 
  -4  22   3       53.49       66.75     17.12 o 
  -3  22   3       28.16       37.15     15.56 o 
  -2  22   3       30.91       28.03     14.66 o 
  -1  22   3       17.31       28.73     15.82 o 
   0  22   3        3.86       -8.00     12.83 o 
   1  22   3       17.22        9.05     14.34 o 
   2  22   3       31.01       42.48     19.05 o 
   3  22   3       28.05       28.30     18.43 o 
   4  22   3       53.58       50.46     32.25 o 
   5  22   3      390.36      428.83     34.45 o 
   6  22   3      478.02      451.05     35.66 o 
   7  22   3      114.07      151.75     24.80 o 
   8  22   3       92.76       97.44     17.63 o 
   9  22   3        9.16        4.93     13.43 o 
  10  22   3        6.51        1.91     14.41 o 
  11  22   3       23.89       32.61     16.17 o 
  12  22   3        4.22      -22.68     15.12 o 
  13  22   3       13.05       13.28     19.67 o 
 -12  23   3       16.41       45.42     23.00 o 
 -11  23   3       28.59       44.57     19.51 o 
 -10  23   3       70.51       30.62     20.01 o 
  -9  23   3      114.88       85.77     22.47 o 
  -8  23   3      133.64      158.02     35.73 o 
  -7  23   3      277.51      292.78     27.24 o 
  -6  23   3      236.54      239.47     44.45 o 
  -5  23   3       28.04       18.27     15.68 o 
  -4  23   3      428.43      455.20     40.95 o 
  -3  23   3      480.00      497.54     33.71 o 
  -2  23   3        2.78       -4.88     13.28 o 
  -1  23   3       91.27       62.03     17.33 o 
   0  23   3       28.90       26.15     15.46 o 
   1  23   3       91.37       70.08     18.48 o 
   2  23   3        2.81       12.48     14.21 o 
   3  23   3      479.80      480.46     30.13 o 
   4  23   3      428.17      416.86     34.13 o 
   5  23   3       27.94       28.94     18.45 o 
   6  23   3      236.49      185.02     26.98 o 
   7  23   3      277.12      206.03     28.20 o 
   8  23   3      133.73      159.18     32.65 o 
   9  23   3      114.97      119.47     19.11 o 
  10  23   3       70.56       71.97     17.83 o 
  11  23   3       28.68       35.81     17.50 o 
  12  23   3       16.37       -3.60     17.24 o 
 -12  24   3       24.59       31.16     24.22 o 
 -11  24   3       14.36       29.30     21.24 o 
 -10  24   3       43.81       36.43     20.42 o 
  -9  24   3        7.38       -9.76     19.11 o 
  -8  24   3       55.55       39.71     19.75 o 
  -7  24   3      212.43      227.96     46.00 o 
  -6  24   3      440.31      454.25     38.62 o 
  -5  24   3      573.94      598.04     34.36 o 
  -4  24   3      329.34      310.36     26.96 o 
  -3  24   3      579.64      518.45     32.11 o 
  -2  24   3      230.55      230.47     24.95 o 
  -1  24   3      298.30      326.74     34.16 o 
   0  24   3        2.94       -7.20     17.21 o 
   1  24   3      298.33      268.63     27.09 o 
   2  24   3      230.61      212.71     23.98 o 
   3  24   3      580.43      647.36     41.07 o 
   4  24   3      329.55      345.02     34.28 o 
   5  24   3      573.88      639.96     41.10 o 
   6  24   3      440.11      450.01     44.95 o 
   7  24   3      212.57      231.29     29.76 o 
   8  24   3       55.51       72.48     17.33 o 
   9  24   3        7.40       11.79     14.51 o 
  10  24   3       43.84       43.80     17.56 o 
  11  24   3       14.38        7.09     16.21 o 
  12  24   3       24.50       -1.00     18.44 o 
 -11  25   3        8.36       17.13     20.28 o 
 -10  25   3       23.22       55.08     21.97 o 
  -9  25   3       75.03       67.50     23.55 o 
  -8  25   3       28.23       10.75     23.06 o 
  -7  25   3       33.75        1.07     24.38 o 
  -6  25   3       65.63       41.26     28.24 o 
  -5  25   3      300.79      239.65     25.99 o 
  -4  25   3        6.73       18.38     19.22 o 
  -3  25   3      103.03      102.84     20.64 o 
  -2  25   3        4.69       -7.32     14.66 o 
  -1  25   3      135.43      113.99     21.09 o 
   0  25   3       84.86       92.44     18.92 o 
   1  25   3      135.13      100.73     19.57 o 
   2  25   3        4.68       -8.70     14.22 o 
   3  25   3      103.13       72.99     18.94 o 
   4  25   3        6.71      -23.16     15.44 o 
   5  25   3      300.62      258.36     31.16 o 
   6  25   3       65.57       79.79     21.89 o 
   7  25   3       33.63       56.87     22.00 o 
   8  25   3       28.08       51.73     17.42 o 
   9  25   3       75.05       75.36     18.72 o 
  10  25   3       23.21       13.09     15.60 o 
  11  25   3        8.30       11.66     25.29 o 
 -11  26   3       13.35       35.08     22.51 o 
 -10  26   3       47.95       -0.09     19.65 o 
  -9  26   3       46.99       69.12     31.40 o 
  -8  26   3       30.89       15.31     52.31 o 
  -7  26   3        1.93        0.33     20.30 o 
  -6  26   3       20.68      -24.43     16.29 o 
  -5  26   3      112.44      133.23     28.84 o 
  -4  26   3      149.05      170.38     31.51 o 
  -3  26   3        6.30      -10.27     15.18 o 
  -2  26   3       34.87        8.12     15.31 o 
  -1  26   3       41.79       54.90     24.97 o 
   0  26   3      155.49      143.36     21.73 o 
   1  26   3       41.76       10.71     15.28 o 
   2  26   3       34.80       18.80     15.76 o 
   3  26   3        6.25        6.94     14.88 o 
   4  26   3      149.24      171.83     27.16 o 
   5  26   3      112.29      113.68     24.81 o 
   6  26   3       20.64       24.12     18.65 o 
   7  26   3        1.91      -11.82     18.98 o 
   8  26   3       30.99        6.34     14.93 o 
   9  26   3       46.92       22.17     16.04 o 
  10  26   3       47.81       59.09     19.05 o 
  11  26   3       13.38       43.47     18.46 o 
 -10  27   3        8.28       48.87     30.24 o 
  -9  27   3       18.21        4.82     29.36 o 
  -8  27   3       45.14       65.72     29.53 o 
  -7  27   3       55.30       46.08     32.03 o 
  -6  27   3        5.58       20.38     18.97 o 
  -5  27   3       46.70       26.81     28.02 o 
  -4  27   3       94.81       78.12     20.03 o 
  -3  27   3       16.28       11.80     17.40 o 
  -2  27   3      128.28      140.54     26.82 o 
  -1  27   3       83.67       64.50     20.23 o 
   0  27   3      354.12      360.61     29.90 o 
   1  27   3       83.75       71.58     19.81 o 
   2  27   3      128.52      141.28     22.70 o 
   3  27   3       16.23       35.91     22.47 o 
   4  27   3       94.83       25.62     20.15 o 
   5  27   3       46.80       80.56     23.33 o 
   6  27   3        5.50       -2.96     18.48 o 
   7  27   3       55.34       24.58     20.67 o 
   8  27   3       45.08       27.49     14.98 o 
   9  27   3       18.15        1.76     16.14 o 
  10  27   3        8.34      -10.03     16.44 o 
  -9  28   3        5.36       -9.43     27.09 o 
  -8  28   3       17.94       68.54     31.47 o 
  -7  28   3        5.24      -12.21     22.98 o 
  -6  28   3       31.80       32.64     22.10 o 
  -5  28   3       28.60       17.60     31.81 o 
  -4  28   3       48.92       48.06     27.30 o 
  -3  28   3       76.31       71.47     21.00 o 
  -2  28   3       40.27       19.49     17.99 o 
  -1  28   3       59.27       49.61     22.09 o 
   0  28   3        0.00       -3.14     18.78 o 
   1  28   3       59.37       64.20     19.61 o 
   2  28   3       40.29       29.70     18.37 o 
   3  28   3       76.03       61.32     21.63 o 
   4  28   3       48.95       38.81     20.54 o 
   5  28   3       28.53       43.71     22.03 o 
   6  28   3       31.82       23.76     20.78 o 
   7  28   3        5.23        4.70     16.54 o 
   8  28   3       17.91       16.17     16.07 o 
   9  28   3        5.38       -3.52     15.58 o 
  -8  29   3       10.30       10.16     41.20 o 
  -7  29   3       40.39       33.91     28.18 o 
  -6  29   3       48.58       21.27     24.72 o 
  -5  29   3        8.74       36.15     23.52 o 
  -4  29   3       35.87       51.37     25.49 o 
  -3  29   3       96.37       88.14     21.99 o 
  -2  29   3        9.23        0.05     18.00 o 
  -1  29   3      129.51      133.28     23.87 o 
   0  29   3        2.19       18.15     17.15 o 
   1  29   3      129.48      124.31     37.36 o 
   2  29   3        9.32       -5.36     22.45 o 
   3  29   3       96.21      103.89     25.28 o 
   4  29   3       35.99       33.51     21.67 o 
   5  29   3        8.70        2.10     20.18 o 
   6  29   3       48.50       30.56     21.43 o 
   7  29   3       40.46       53.11     17.89 o 
   8  29   3       10.25        2.51     15.63 o 
  -7  30   3       19.30        3.29     32.24 o 
  -6  30   3       32.77       -8.52     23.94 o 
  -5  30   3        9.71       18.28     25.61 o 
  -4  30   3        4.37       10.89     28.57 o 
  -3  30   3        3.85      -12.13     16.87 o 
  -2  30   3        9.90        8.48     19.16 o 
  -1  30   3      137.49       71.32     22.51 o 
   0  30   3        0.02      -19.94     16.07 o 
   1  30   3      137.67      113.50     23.20 o 
   2  30   3        9.93       17.57     21.77 o 
   3  30   3        3.86       16.73     21.46 o 
   4  30   3        4.38        7.68     22.82 o 
   5  30   3        9.75       58.72     23.53 o 
   6  30   3       32.70       48.79     22.99 o 
   7  30   3       19.27       57.23     20.32 o 
  -6  31   3        0.19       -0.42     39.14 o 
  -5  31   3        6.11       -9.57     22.71 o 
  -4  31   3       21.91       15.21     23.48 o 
  -3  31   3      153.04      105.40     23.87 o 
  -2  31   3       34.06       52.85     21.07 o 
  -1  31   3        0.29       -9.52     23.02 o 
   0  31   3       63.17       -1.02     29.29 o 
   1  31   3        0.29       -1.11     17.19 o 
   2  31   3       33.92       58.62     23.63 o 
   3  31   3      153.02      140.65     28.99 o 
   4  31   3       21.84       27.22     23.76 o 
   5  31   3        6.13        3.43     20.93 o 
   6  31   3        0.18       -0.10     23.29 o 
  -5  32   3        2.15        5.91     25.16 o 
  -4  32   3       29.02       42.09     29.09 o 
  -3  32   3        0.07       -1.78     19.20 o 
  -2  32   3       14.58       10.89     20.18 o 
  -1  32   3       39.67       48.32     20.87 o 
   0  32   3       10.49       15.89     20.77 o 
   1  32   3       39.58       47.33     21.50 o 
   2  32   3       14.51        6.93     21.51 o 
   3  32   3        0.07       14.14     22.94 o 
   4  32   3       29.10       57.34     30.72 o 
   5  32   3        2.15       62.30     25.51 o 
  -3  33   3       49.15       -6.50     30.98 o 
  -2  33   3        3.51      -17.45     20.30 o 
  -1  33   3        1.03        5.36     20.69 o 
   0  33   3       44.71       44.02     21.99 o 
   1  33   3        1.04        4.13     21.75 o 
   2  33   3        3.49       20.75     24.78 o 
   3  33   3       49.35       30.59     25.44 o 
   0   0   4     1189.45     1151.27     45.24 o 
   1   0   4     7641.59     7373.43     79.39 o 
   2   0   4        1.17        5.63      7.28 o 
   3   0   4        0.50       -6.63      7.87 o 
   4   0   4      357.23      391.39     16.05 o 
   5   0   4        4.01        3.73      7.14 o 
   6   0   4       53.42       53.62      9.51 o 
   7   0   4       10.41       12.04      8.30 o 
   8   0   4       57.49       84.18     11.84 o 
   9   0   4       16.20        9.36      9.90 o 
  10   0   4      437.10      486.80     27.99 o 
  11   0   4        2.03       -9.00     11.44 o 
  12   0   4       14.74       43.86     19.67 o 
  13   0   4     1019.37      992.14    135.02 o 
  14   0   4       59.69       47.34     26.72 o 
  15   0   4       21.76       18.08     26.40 o 
  16   0   4       23.73       32.76     29.08 o 
 -16   1   4        6.56       32.65     28.90 o 
 -15   1   4       58.57       22.03     26.25 o 
 -14   1   4       21.82       13.26     33.14 o 
 -13   1   4       20.94       36.91     23.89 o 
 -12   1   4      236.11      229.93     61.16 o 
 -11   1   4      331.43      360.22     39.66 o 
 -10   1   4       68.74       31.61     15.47 o 
  -9   1   4      210.53      210.86     17.93 o 
  -8   1   4       86.69       70.38     11.19 o 
  -7   1   4      219.66      241.63     15.12 o 
  -6   1   4       17.38       21.05      9.68 o 
  -5   1   4      101.83      109.11     10.85 o 
  -4   1   4     1100.77     1091.82     22.78 o 
  -3   1   4      551.94      575.16     18.37 o 
  -2   1   4      309.71      300.28     14.21 o 
  -1   1   4     6362.26     6402.33     71.38 o 
   0   1   4     4454.78     4273.96     53.60 o 
   1   1   4     6365.40     6328.79     70.76 o 
   2   1   4      309.35      292.81     14.25 o 
   3   1   4      551.37      604.39     20.96 o 
   4   1   4     1099.80     1132.56     44.44 o 
   5   1   4      101.87      115.57     13.33 o 
   6   1   4       17.45       23.87      8.53 o 
   7   1   4      219.70      248.32     13.91 o 
   8   1   4       86.25       88.74     11.89 o 
   9   1   4      210.56      225.32     16.25 o 
  10   1   4       68.79       85.03     20.51 o 
  11   1   4      331.39      320.27     24.81 o 
  12   1   4      236.13      241.92     29.71 o 
  13   1   4       21.00        2.12     25.71 o 
  14   1   4       21.81        8.11     30.92 o 
  15   1   4       58.55       38.66     26.53 o 
  16   1   4        6.58      -16.35     24.66 o 
 -16   2   4       16.45       -3.15     25.75 o 
 -15   2   4        6.88        0.50     24.46 o 
 -14   2   4      161.62      131.62     33.64 o 
 -13   2   4      147.10      156.25     33.22 o 
 -12   2   4       45.36       21.62     19.44 o 
 -11   2   4       31.95       15.84     16.07 o 
 -10   2   4      203.83      189.68     25.75 o 
  -9   2   4        7.68       24.92     12.57 o 
  -8   2   4      317.61      305.20     16.77 o 
  -7   2   4      125.03      127.44     12.30 o 
  -6   2   4       83.19       88.55     12.13 o 
  -5   2   4       90.65       98.65     11.42 o 
  -4   2   4      611.48      593.09     16.39 o 
  -3   2   4       92.79       76.25      9.29 o 
  -2   2   4     2321.62     2482.73     42.63 o 
  -1   2   4     1769.11     1884.35     52.32 o 
   0   2   4      617.42      647.06     19.38 o 
   1   2   4     1769.48     1845.84     32.07 o 
   2   2   4     2321.81     2507.93     38.34 o 
   3   2   4       92.91      105.99     12.79 o 
   4   2   4      611.28      612.01     27.60 o 
   5   2   4       90.72       99.97     11.90 o 
   6   2   4       82.91       95.53     11.06 o 
   7   2   4      124.80      142.08     14.25 o 
   8   2   4      318.24      310.27     15.76 o 
   9   2   4        7.69       -9.35      8.64 o 
  10   2   4      204.08      152.00     19.02 o 
  11   2   4       31.93       16.58     13.64 o 
  12   2   4       45.78       31.23     19.30 o 
  13   2   4      147.20      139.70     25.60 o 
  14   2   4      161.78       74.21     35.40 o 
  15   2   4        6.89       59.03     27.76 o 
  16   2   4       16.44       37.31     33.45 o 
 -16   3   4       38.00       31.60     27.83 o 
 -15   3   4       21.28       27.48     26.88 o 
 -14   3   4      176.22      184.00     36.36 o 
 -13   3   4      173.94      235.96     38.51 o 
 -12   3   4       34.58       28.89     17.98 o 
 -11   3   4      219.16      233.73     33.21 o 
 -10   3   4       30.17       13.60     17.38 o 
  -9   3   4      269.17      282.20     26.46 o 
  -8   3   4      276.36      249.42     17.47 o 
  -7   3   4       36.45       41.78      8.94 o 
  -6   3   4       66.21       50.79      8.57 o 
  -5   3   4       76.33       77.08     10.20 o 
  -4   3   4      647.73      674.97     19.86 o 
  -3   3   4       26.62       30.34      6.63 o 
  -2   3   4       29.28       29.66      7.38 o 
  -1   3   4      270.51      285.08     13.87 o 
   0   3   4     3932.98     4093.19     58.36 o 
   1   3   4      271.15      298.49     14.32 o 
   2   3   4       29.48       49.86      9.28 o 
   3   3   4       26.55       18.99      9.78 o 
   4   3   4      646.96      664.08     28.12 o 
   5   3   4       76.21       81.45     12.67 o 
   6   3   4       66.45       65.91     13.08 o 
   7   3   4       36.31       31.08     13.04 o 
   8   3   4      276.32      277.08     23.67 o 
   9   3   4      269.39      283.71     17.82 o 
  10   3   4       30.16        3.27     10.83 o 
  11   3   4      218.71      158.98     23.95 o 
  12   3   4       34.43       14.56     17.42 o 
  13   3   4      173.88      190.55     44.21 o 
  14   3   4      176.21      210.48     31.94 o 
  15   3   4       21.34       -8.88     18.97 o 
  16   3   4       38.03       54.31     29.76 o 
 -16   4   4        0.57       42.71     31.82 o 
 -15   4   4        0.61        8.17     26.07 o 
 -14   4   4       11.96       12.39     25.15 o 
 -13   4   4      474.32      455.68     89.24 o 
 -12   4   4      333.53      392.45     33.64 o 
 -11   4   4       33.18       14.98     16.07 o 
 -10   4   4       28.38       35.92     16.11 o 
  -9   4   4      128.37      193.30     23.94 o 
  -8   4   4      524.96      572.99     27.38 o 
  -7   4   4      126.67      133.13     12.21 o 
  -6   4   4      109.64      124.14     13.32 o 
  -5   4   4       94.69       93.21     10.30 o 
  -4   4   4      117.35      126.76     10.87 o 
  -3   4   4       44.97       50.71      8.53 o 
  -2   4   4       38.21       30.95      6.44 o 
  -1   4   4      816.12      809.60     19.58 o 
   0   4   4     1836.50     1811.46     31.36 o 
   1   4   4      816.51      814.47     22.22 o 
   2   4   4       38.19       48.81     10.85 o 
   3   4   4       44.83       60.12     11.57 o 
   4   4   4      116.61      130.39     14.16 o 
   5   4   4       95.06      101.20     25.99 o 
   6   4   4      109.30       75.94     17.06 o 
   7   4   4      126.52      125.03     13.90 o 
   8   4   4      525.17      546.59     20.02 o 
   9   4   4      127.70      111.16     12.04 o 
  10   4   4       28.31       15.67     11.21 o 
  11   4   4       33.29       22.95     23.55 o 
  12   4   4      333.11      373.39     34.31 o 
  13   4   4      473.97      404.45     36.16 o 
  14   4   4       11.97       29.09     36.06 o 
  15   4   4        0.61        0.68     19.82 o 
  16   4   4        0.57      -16.21     21.71 o 
 -16   5   4       56.95       38.86     31.15 o 
 -15   5   4        8.57       46.67     28.43 o 
 -14   5   4       41.51       11.50     41.77 o 
 -13   5   4       60.86       41.93     23.76 o 
 -12   5   4      567.70      594.47     39.82 o 
 -11   5   4      157.50      157.19     24.81 o 
 -10   5   4       61.63       53.90     18.11 o 
  -9   5   4       37.46       49.33     16.25 o 
  -8   5   4      178.86      200.96     20.18 o 
  -7   5   4      340.70      328.60     17.78 o 
  -6   5   4       35.75       31.92      8.86 o 
  -5   5   4        8.78       14.86      7.67 o 
  -4   5   4      221.14      219.85     13.14 o 
  -3   5   4      134.17      140.01     11.01 o 
  -2   5   4       34.74       53.81      8.81 o 
  -1   5   4     1156.64     1249.44     25.33 o 
   0   5   4      113.22      151.15     11.04 o 
   1   5   4     1156.69     1296.07     28.02 o 
   2   5   4       34.66       33.75     10.32 o 
   3   5   4      134.73      128.28     13.95 o 
   4   5   4      221.61      213.12     16.16 o 
   5   5   4        8.71      -10.05     18.67 o 
   6   5   4       35.52       43.80     14.84 o 
   7   5   4      341.46      326.04     22.03 o 
   8   5   4      179.12      185.51     14.01 o 
   9   5   4       37.63       34.25     11.64 o 
  10   5   4       61.71       44.96     10.85 o 
  11   5   4      157.75      173.51     25.25 o 
  12   5   4      566.82      599.06     77.01 o 
  13   5   4       60.70       25.83     20.41 o 
  14   5   4       41.51       18.09     19.70 o 
  15   5   4        8.56        6.41     20.52 o 
  16   5   4       56.96       32.16     25.08 o 
 -16   6   4       14.67       11.84     28.67 o 
 -15   6   4        7.97       50.29     28.25 o 
 -14   6   4       34.69       16.82     25.06 o 
 -13   6   4      104.99       79.58     22.68 o 
 -12   6   4       48.54       17.50     17.49 o 
 -11   6   4      285.34      332.02     31.25 o 
 -10   6   4       99.91       84.62     20.46 o 
  -9   6   4        0.37       -0.73     13.59 o 
  -8   6   4       51.65       31.31     14.79 o 
  -7   6   4       25.47       30.74      9.31 o 
  -6   6   4      322.82      297.33     15.50 o 
  -5   6   4       71.76       84.38     10.26 o 
  -4   6   4       99.67      101.74     10.42 o 
  -3   6   4       33.84       24.08      8.19 o 
  -2   6   4       40.15       38.88      8.68 o 
  -1   6   4     1243.36     1296.20     30.79 o 
   0   6   4      113.73      112.43     11.33 o 
   1   6   4     1243.09     1318.38     40.20 o 
   2   6   4       40.43       32.46     10.44 o 
   3   6   4       33.91       15.21     10.03 o 
   4   6   4       99.63       63.86     15.28 o 
   5   6   4       71.99       69.15     15.79 o 
   6   6   4      323.13      328.34     25.21 o 
   7   6   4       25.32       33.55     16.47 o 
   8   6   4       51.71       45.86     10.09 o 
   9   6   4        0.36       -0.54      8.53 o 
  10   6   4       99.61      114.45     15.66 o 
  11   6   4      285.57      340.94     37.53 o 
  12   6   4       48.45       50.40     22.44 o 
  13   6   4      104.92      123.82     24.92 o 
  14   6   4       34.74       72.43     28.40 o 
  15   6   4        7.98       -5.38     29.60 o 
  16   6   4       14.75      -12.73     22.07 o 
 -15   7   4       38.92       34.72     29.87 o 
 -14   7   4        6.83       40.97     25.09 o 
 -13   7   4        7.39      -12.51     33.08 o 
 -12   7   4       58.72       53.81     27.51 o 
 -11   7   4       93.67       85.06     32.72 o 
 -10   7   4       72.16       75.20     19.79 o 
  -9   7   4        5.94        4.72     13.63 o 
  -8   7   4       86.02       88.02     13.61 o 
  -7   7   4      101.17       88.09     12.13 o 
  -6   7   4      227.36      231.87     18.63 o 
  -5   7   4        0.34       -2.34      7.83 o 
  -4   7   4      102.73       75.87     10.71 o 
  -3   7   4      375.55      349.34     16.28 o 
  -2   7   4      207.06      215.62     13.92 o 
  -1   7   4      580.88      582.51     18.53 o 
   0   7   4       50.37       65.44     10.98 o 
   1   7   4      581.57      604.80     21.26 o 
   2   7   4      206.89      228.62     18.21 o 
   3   7   4      377.01      361.30     21.54 o 
   4   7   4      103.19      108.86     14.95 o 
   5   7   4        0.36       -1.67      8.97 o 
   6   7   4      227.43      226.38     22.74 o 
   7   7   4      101.31       97.66     21.53 o 
   8   7   4       85.76       75.81     13.94 o 
   9   7   4        5.95        1.52      8.42 o 
  10   7   4       72.49       79.76     16.95 o 
  11   7   4       93.45      102.20     16.38 o 
  12   7   4       58.92       28.18     18.70 o 
  13   7   4        7.30       14.27     27.60 o 
  14   7   4        6.86       29.77     20.09 o 
  15   7   4       38.91       51.21     23.86 o 
 -15   8   4       13.21        6.37     29.55 o 
 -14   8   4       69.90       81.21     29.36 o 
 -13   8   4      127.63       86.78     35.84 o 
 -12   8   4       11.73       30.77     18.55 o 
 -11   8   4       93.00       85.87     21.57 o 
 -10   8   4       12.91       14.28     15.80 o 
  -9   8   4      377.18      360.22     26.28 o 
  -8   8   4      170.63      195.87     18.05 o 
  -7   8   4       90.81       92.66     12.78 o 
  -6   8   4      847.13      862.79     26.08 o 
  -5   8   4       49.44       37.32     11.20 o 
  -4   8   4      468.39      537.37     32.39 o 
  -3   8   4       29.87       17.93      8.57 o 
  -2   8   4       54.37       61.03     11.07 o 
  -1   8   4      305.93      280.68     16.85 o 
   0   8   4        6.85        2.61      7.90 o 
   1   8   4      306.75      284.34     22.87 o 
   2   8   4       54.64       39.76     11.14 o 
   3   8   4       29.95       33.75     17.08 o 
   4   8   4      468.37      457.69     24.14 o 
   5   8   4       50.00       86.42     14.09 o 
   6   8   4      846.93      824.65     30.60 o 
   7   8   4       90.80       74.30     16.80 o 
   8   8   4      170.34      168.31     26.91 o 
   9   8   4      376.97      390.86     20.77 o 
  10   8   4       12.88        9.15     12.69 o 
  11   8   4       92.85       91.89     15.07 o 
  12   8   4       11.71      -12.83     14.11 o 
  13   8   4      127.39      127.55     25.62 o 
  14   8   4       69.81       75.15     23.93 o 
  15   8   4       13.27       50.62     25.82 o 
 -15   9   4        4.23       -5.55     33.14 o 
 -14   9   4       17.58       19.48     26.22 o 
 -13   9   4        3.78       11.93     18.69 o 
 -12   9   4      107.59       97.53     27.92 o 
 -11   9   4      105.48       83.92     20.99 o 
 -10   9   4       53.55       56.26     16.43 o 
  -9   9   4      176.94      187.67     18.33 o 
  -8   9   4      283.91      272.30     18.96 o 
  -7   9   4      183.60      196.47     16.12 o 
  -6   9   4      882.39      895.09     26.46 o 
  -5   9   4       50.72       56.67     10.44 o 
  -4   9   4      119.57      128.14     12.58 o 
  -3   9   4      183.94      200.05     13.75 o 
  -2   9   4        3.77        0.28      7.27 o 
  -1   9   4      390.00      384.98     18.73 o 
   0   9   4      673.28      638.63     27.36 o 
   1   9   4      391.06      399.25     28.33 o 
   2   9   4        3.68        9.02     13.23 o 
   3   9   4      183.62      206.41     26.26 o 
   4   9   4      120.01      154.16     18.16 o 
   5   9   4       51.03       43.81     12.54 o 
   6   9   4      881.14      886.58     32.20 o 
   7   9   4      183.65      185.59     18.31 o 
   8   9   4      283.69      301.62     27.52 o 
   9   9   4      177.63      174.63     18.68 o 
  10   9   4       53.47       83.14     15.50 o 
  11   9   4      105.30       94.23     15.63 o 
  12   9   4      107.60       94.35     19.58 o 
  13   9   4        3.68      -15.11     14.34 o 
  14   9   4       17.70       19.29     21.46 o 
  15   9   4        4.24        8.04     22.08 o 
 -15  10   4        6.47       -2.78     26.56 o 
 -14  10   4        1.49       40.51     23.51 o 
 -13  10   4        1.19       -3.45     26.42 o 
 -12  10   4      234.37      241.43     26.75 o 
 -11  10   4       94.10      133.18     20.63 o 
 -10  10   4       62.13       85.32     25.30 o 
  -9  10   4       39.30       26.51     12.05 o 
  -8  10   4      151.91      144.94     15.31 o 
  -7  10   4      304.74      283.76     18.51 o 
  -6  10   4      439.69      457.64     26.24 o 
  -5  10   4       10.18       -1.71      8.60 o 
  -4  10   4      192.39      180.49     17.96 o 
  -3  10   4       90.21       81.51     10.54 o 
  -2  10   4      401.87      398.65     19.96 o 
  -1  10   4      194.22      171.24     18.17 o 
   0  10   4      683.67      743.27     70.25 o 
   1  10   4      193.99      258.61     20.38 o 
   2  10   4      400.65      381.63     28.79 o 
   3  10   4       90.02       95.75     15.17 o 
   4  10   4      192.28      207.21     21.91 o 
   5  10   4       10.19        6.99     11.84 o 
   6  10   4      439.90      443.56     24.57 o 
   7  10   4      304.73      316.16     21.85 o 
   8  10   4      151.78      206.31     24.51 o 
   9  10   4       39.44       54.11     14.20 o 
  10  10   4       62.17       82.41     15.24 o 
  11  10   4       94.21      117.19     17.24 o 
  12  10   4      234.53      207.30     28.39 o 
  13  10   4        1.19       26.18     17.21 o 
  14  10   4        1.48      -12.04     31.82 o 
  15  10   4        6.48        5.06     22.44 o 
 -15  11   4        1.78      -20.86     25.12 o 
 -14  11   4        5.97       14.22     18.54 o 
 -13  11   4       75.85       50.99     19.11 o 
 -12  11   4      130.31      116.93     20.69 o 
 -11  11   4       73.98       57.92     17.78 o 
 -10  11   4      178.65      194.43     22.92 o 
  -9  11   4      205.57      156.32     17.15 o 
  -8  11   4      100.74      111.54     20.62 o 
  -7  11   4      563.15      541.03     23.41 o 
  -6  11   4      176.45      211.04     16.15 o 
  -5  11   4      149.70      154.86     18.37 o 
  -4  11   4       27.02       24.52      9.30 o 
  -3  11   4       15.22       10.49      8.50 o 
  -2  11   4     1071.52     1106.96     35.38 o 
  -1  11   4      209.33      229.96     19.92 o 
   0  11   4     1172.58     1203.69     36.78 o 
   1  11   4      208.79      188.38     18.78 o 
   2  11   4     1071.91     1109.64     35.14 o 
   3  11   4       15.28       12.97     11.42 o 
   4  11   4       27.11       31.92     11.59 o 
   5  11   4      150.11      156.05     17.91 o 
   6  11   4      177.12      182.74     18.84 o 
   7  11   4      563.35      540.30     33.63 o 
   8  11   4      100.89      114.90     20.30 o 
   9  11   4      205.61      200.20     19.71 o 
  10  11   4      178.31      225.16     20.67 o 
  11  11   4       73.97       75.85     16.65 o 
  12  11   4      130.17      147.69     21.98 o 
  13  11   4       75.90       57.61     22.34 o 
  14  11   4        5.99      -25.36     16.91 o 
  15  11   4        1.77       13.95     62.90 o 
 -15  12   4        6.45        9.15     21.40 o 
 -14  12   4       19.92       19.84     19.40 o 
 -13  12   4       44.42       62.51     19.58 o 
 -12  12   4        9.64       12.25     15.22 o 
 -11  12   4       41.23       31.85     15.40 o 
 -10  12   4       85.67       67.07     27.86 o 
  -9  12   4      174.48      162.37     20.64 o 
  -8  12   4       43.10       32.83     12.22 o 
  -7  12   4      103.71      126.19     17.03 o 
  -6  12   4      224.55      238.10     19.92 o 
  -5  12   4      455.91      478.28     20.84 o 
  -4  12   4      569.22      555.50     21.25 o 
  -3  12   4        6.51       -7.45     10.48 o 
  -2  12   4      283.07      274.85     21.86 o 
  -1  12   4      292.31      289.93     29.54 o 
   0  12   4        2.26        7.47     10.54 o 
   1  12   4      291.87      309.54     25.20 o 
   2  12   4      282.97      286.14     21.39 o 
   3  12   4        6.58        8.23     10.33 o 
   4  12   4      569.50      589.21     28.43 o 
   5  12   4      455.11      431.72     25.59 o 
   6  12   4      224.80      216.09     20.09 o 
   7  12   4      103.56       94.58     24.84 o 
   8  12   4       43.22       81.71     19.59 o 
   9  12   4      174.34      184.89     19.69 o 
  10  12   4       85.67       72.62     16.26 o 
  11  12   4       41.19       38.90     15.19 o 
  12  12   4        9.56       14.99     16.10 o 
  13  12   4       44.30       17.42     20.47 o 
  14  12   4       19.97       32.12     22.59 o 
  15  12   4        6.43       30.21     31.80 o 
 -14  13   4        7.57        5.18     19.03 o 
 -13  13   4        7.71       19.16     18.06 o 
 -12  13   4       10.98       -9.92     14.24 o 
 -11  13   4       49.10       75.43     19.16 o 
 -10  13   4       13.77       -8.41     16.83 o 
  -9  13   4      205.78      211.61     26.08 o 
  -8  13   4       46.72       38.60     12.12 o 
  -7  13   4      355.54      367.61     22.07 o 
  -6  13   4       49.52       67.92     12.14 o 
  -5  13   4      183.21      190.02     17.10 o 
  -4  13   4      192.30      195.93     22.63 o 
  -3  13   4       11.35       -4.16     11.50 o 
  -2  13   4      403.91      423.10     34.86 o 
  -1  13   4      482.24      507.81     31.10 o 
   0  13   4      250.91      270.31     21.99 o 
   1  13   4      481.96      521.37     26.91 o 
   2  13   4      403.76      410.04     24.71 o 
   3  13   4       11.45        3.77     18.15 o 
   4  13   4      192.35      210.53     20.01 o 
   5  13   4      183.30      168.09     19.00 o 
   6  13   4       49.89       37.17     13.35 o 
   7  13   4      355.63      394.51     31.96 o 
   8  13   4       46.76       43.00     21.63 o 
   9  13   4      205.85      221.91     21.43 o 
  10  13   4       13.79       24.46     13.59 o 
  11  13   4       49.20       70.47     16.72 o 
  12  13   4       11.06        4.73     16.07 o 
  13  13   4        7.70       13.11     20.23 o 
  14  13   4        7.61       23.62     22.58 o 
 -14  14   4       32.52       32.22     26.99 o 
 -13  14   4       28.41       14.98     17.77 o 
 -12  14   4      100.10      115.30     22.09 o 
 -11  14   4       11.87       25.05     16.13 o 
 -10  14   4       74.56       86.05     18.58 o 
  -9  14   4       45.03       38.68     16.27 o 
  -8  14   4      426.51      397.46     24.94 o 
  -7  14   4       66.32       53.44     12.51 o 
  -6  14   4      247.62      226.21     19.13 o 
  -5  14   4       89.41       91.83     18.78 o 
  -4  14   4       27.03       11.47     12.02 o 
  -3  14   4       56.80       52.23     15.36 o 
  -2  14   4       68.44       67.85     15.09 o 
  -1  14   4      189.46      171.64     25.14 o 
   0  14   4       35.35       56.45     16.18 o 
   1  14   4      189.35      219.31     26.42 o 
   2  14   4       68.28       79.98     15.57 o 
   3  14   4       56.87       67.12     14.26 o 
   4  14   4       27.23       28.05     13.06 o 
   5  14   4       89.31      101.72     22.32 o 
   6  14   4      247.42      242.26     21.65 o 
   7  14   4       66.14       35.09     18.30 o 
   8  14   4      426.70      422.16     44.21 o 
   9  14   4       45.06       91.69     16.71 o 
  10  14   4       74.46       82.81     16.89 o 
  11  14   4       11.96        2.69     13.54 o 
  12  14   4      100.00       85.20     20.93 o 
  13  14   4       28.34       38.19     22.73 o 
  14  14   4       32.51       44.15     24.45 o 
 -14  15   4        1.42       12.05     19.08 o 
 -13  15   4       26.51       20.90     18.18 o 
 -12  15   4      185.58      243.30     28.16 o 
 -11  15   4        4.54       -4.90     14.59 o 
 -10  15   4       74.76       92.99     19.67 o 
  -9  15   4      129.10      124.87     31.28 o 
  -8  15   4      124.45      142.10     16.32 o 
  -7  15   4        4.11       32.55     12.23 o 
  -6  15   4      201.24      232.58     27.02 o 
  -5  15   4      112.75      113.22     17.73 o 
  -4  15   4       16.12       20.79     15.48 o 
  -3  15   4       63.13       62.06     14.99 o 
  -2  15   4       83.57       84.31     16.49 o 
  -1  15   4       38.44       25.56     14.10 o 
   0  15   4      853.20      836.63     34.71 o 
   1  15   4       38.57       18.88     11.71 o 
   2  15   4       84.03       69.95     18.17 o 
   3  15   4       62.98       72.06     16.96 o 
   4  15   4       16.17       -3.23     11.48 o 
   5  15   4      112.69      100.76     20.45 o 
   6  15   4      200.89      196.42     25.97 o 
   7  15   4        4.18      -16.44     14.43 o 
   8  15   4      124.00      177.82     26.01 o 
   9  15   4      128.98      163.56     20.09 o 
  10  15   4       74.77       45.23     20.50 o 
  11  15   4        4.53       20.32     20.86 o 
  12  15   4      185.23      168.41     22.46 o 
  13  15   4       26.50       14.08     19.00 o 
  14  15   4        1.41       14.52     22.93 o 
 -14  16   4       51.69       31.10     21.97 o 
 -13  16   4       25.28       16.06     20.24 o 
 -12  16   4       69.20       80.13     21.10 o 
 -11  16   4        2.69        7.04     16.64 o 
 -10  16   4      131.67      112.00     21.61 o 
  -9  16   4       23.44       19.74     14.95 o 
  -8  16   4       33.84        8.45     13.42 o 
  -7  16   4       17.22       20.89     11.69 o 
  -6  16   4       89.06       75.33     16.67 o 
  -5  16   4       52.67       53.85     15.87 o 
  -4  16   4      123.13      152.93     21.31 o 
  -3  16   4      131.26      173.56     20.41 o 
  -2  16   4       45.19       42.41     20.06 o 
  -1  16   4      292.58      308.12     24.91 o 
   0  16   4       10.11        3.37     12.75 o 
   1  16   4      292.30      285.71     23.82 o 
   2  16   4       45.26       50.72     25.32 o 
   3  16   4      131.08      167.73     20.44 o 
   4  16   4      123.27      157.82     19.79 o 
   5  16   4       52.87       51.93     14.96 o 
   6  16   4       89.41       84.52     28.03 o 
   7  16   4       17.19       19.94     17.06 o 
   8  16   4       33.88       40.35     19.92 o 
   9  16   4       23.37       28.86     22.16 o 
  10  16   4      131.52      121.08     18.81 o 
  11  16   4        2.71        3.60     13.63 o 
  12  16   4       69.32       47.76     20.41 o 
  13  16   4       25.21       15.69     18.78 o 
  14  16   4       51.90       -0.50     35.03 o 
 -13  17   4        3.55      -16.77     17.59 o 
 -12  17   4       38.87        6.51     22.99 o 
 -11  17   4       45.65       22.79     17.27 o 
 -10  17   4       62.27       41.76     30.34 o 
  -9  17   4       60.89       61.70     20.67 o 
  -8  17   4       40.96       25.53     15.47 o 
  -7  17   4       42.40       33.25     15.94 o 
  -6  17   4       30.90        6.44     14.05 o 
  -5  17   4      185.38      205.03     35.50 o 
  -4  17   4      112.02      103.80     19.23 o 
  -3  17   4      174.21      195.46     23.10 o 
  -2  17   4       19.11       21.02     13.35 o 
  -1  17   4      503.05      451.88     28.24 o 
   0  17   4       47.38       37.74     22.34 o 
   1  17   4      503.32      492.59     39.31 o 
   2  17   4       19.16       29.16     13.80 o 
   3  17   4      174.11      145.04     23.04 o 
   4  17   4      112.22       64.25     18.69 o 
   5  17   4      185.11      168.39     21.09 o 
   6  17   4       30.82       28.94     17.86 o 
   7  17   4       42.25       96.88     21.32 o 
   8  17   4       41.00       41.51     19.03 o 
   9  17   4       60.74       57.64     22.58 o 
  10  17   4       62.02       57.07     16.36 o 
  11  17   4       45.61       64.88     17.50 o 
  12  17   4       39.03       44.21     21.26 o 
  13  17   4        3.55       54.34     20.80 o 
 -13  18   4        2.57      -10.61     17.26 o 
 -12  18   4        0.03      -15.71     18.22 o 
 -11  18   4       14.92        5.68     19.37 o 
 -10  18   4       38.71       45.15     20.37 o 
  -9  18   4       27.36       21.88     38.47 o 
  -8  18   4      436.36      447.83     31.42 o 
  -7  18   4      914.32      933.70     40.23 o 
  -6  18   4       23.21        4.31     13.70 o 
  -5  18   4       79.78       40.04     16.26 o 
  -4  18   4       34.32       38.79     15.16 o 
  -3  18   4      191.57      178.28     21.08 o 
  -2  18   4       34.57       36.50     15.72 o 
  -1  18   4       92.11      100.06     18.52 o 
   0  18   4       85.88       53.95     15.91 o 
   1  18   4       92.15       63.98     16.77 o 
   2  18   4       34.77       18.43     13.85 o 
   3  18   4      191.68      196.28     48.51 o 
   4  18   4       34.30       27.04     15.89 o 
   5  18   4       79.89       54.56     17.40 o 
   6  18   4       23.24        2.28     15.47 o 
   7  18   4      914.02      886.42     61.79 o 
   8  18   4      436.91      435.45     37.03 o 
   9  18   4       27.49       31.75     15.12 o 
  10  18   4       38.64       13.40     15.32 o 
  11  18   4       14.86       14.90     15.36 o 
  12  18   4        0.03       -9.98     14.50 o 
  13  18   4        2.56       22.32     19.64 o 
 -12  19   4       40.45       16.22     22.40 o 
 -11  19   4        1.14       -6.34     17.45 o 
 -10  19   4        8.21       12.66     17.82 o 
  -9  19   4      144.37      159.64     59.51 o 
  -8  19   4      349.26      328.45     34.40 o 
  -7  19   4       24.05       21.29     19.59 o 
  -6  19   4      340.14      327.70     27.25 o 
  -5  19   4      122.95      136.07     20.94 o 
  -4  19   4      769.72      768.07     41.79 o 
  -3  19   4      184.20      211.31     26.28 o 
  -2  19   4      217.34      245.74     34.57 o 
  -1  19   4       32.89       32.29     15.11 o 
   0  19   4       48.61       36.87     15.53 o 
   1  19   4       32.74       34.90     15.14 o 
   2  19   4      216.85      195.51     22.35 o 
   3  19   4      183.97      201.01     22.37 o 
   4  19   4      768.66      761.62     35.86 o 
   5  19   4      123.20      127.09     22.81 o 
   6  19   4      340.07      309.07     32.10 o 
   7  19   4       24.12       46.94     23.68 o 
   8  19   4      349.29      293.51     32.94 o 
   9  19   4      144.31      173.97     21.45 o 
  10  19   4        8.15        6.86     14.34 o 
  11  19   4        1.13        5.28     15.12 o 
  12  19   4       40.45       28.89     16.54 o 
 -12  20   4       48.56       19.44     20.50 o 
 -11  20   4       31.05       28.05     19.75 o 
 -10  20   4      121.28      180.09     29.34 o 
  -9  20   4      251.17      208.84     57.05 o 
  -8  20   4       99.94       81.15     23.96 o 
  -7  20   4       60.71       85.49     23.15 o 
  -6  20   4      283.00      331.01     29.17 o 
  -5  20   4      367.68      355.74     28.64 o 
  -4  20   4       19.17       24.53     15.37 o 
  -3  20   4       42.98       29.91     14.90 o 
  -2  20   4        1.27      -12.61     12.98 o 
  -1  20   4       16.78        5.26     13.72 o 
   0  20   4       54.97       33.35     15.39 o 
   1  20   4       16.84       18.05     14.05 o 
   2  20   4        1.28        9.52     14.10 o 
   3  20   4       43.18       35.22     14.89 o 
   4  20   4       19.05       14.89     14.64 o 
   5  20   4      367.26      334.39     32.61 o 
   6  20   4      282.90      264.16     36.45 o 
   7  20   4       60.77       43.84     19.59 o 
   8  20   4       99.54      136.03     25.63 o 
   9  20   4      251.14      286.49     26.98 o 
  10  20   4      121.70       87.85     19.67 o 
  11  20   4       31.02        6.44     14.52 o 
  12  20   4       48.60       43.23     18.55 o 
 -12  21   4       17.85        2.55     25.75 o 
 -11  21   4       34.27       63.96     24.41 o 
 -10  21   4        5.71      -10.38     20.39 o 
  -9  21   4        0.33       27.92     24.68 o 
  -8  21   4      221.99      154.72     27.59 o 
  -7  21   4      117.73      143.20     25.71 o 
  -6  21   4      342.98      315.10     28.56 o 
  -5  21   4      136.44      153.16     22.55 o 
  -4  21   4      195.90      191.46     22.96 o 
  -3  21   4      385.53      338.26     28.26 o 
  -2  21   4       32.37       45.62     16.99 o 
  -1  21   4       51.69       38.75     22.46 o 
   0  21   4       98.31      105.90     22.26 o 
   1  21   4       51.47       52.40     17.98 o 
   2  21   4       32.31       10.03     14.50 o 
   3  21   4      385.91      388.41     29.54 o 
   4  21   4      195.91      185.56     23.12 o 
   5  21   4      136.40      161.52     25.12 o 
   6  21   4      342.56      360.60     36.37 o 
   7  21   4      117.59      123.78     25.60 o 
   8  21   4      221.54      182.11     28.59 o 
   9  21   4        0.34       18.82     15.76 o 
  10  21   4        5.79       13.86     17.34 o 
  11  21   4       34.16        4.33     23.46 o 
  12  21   4       17.85       19.32     17.84 o 
 -11  22   4       24.65       13.08     25.29 o 
 -10  22   4       34.49       27.94     26.15 o 
  -9  22   4       51.16       44.10     30.29 o 
  -8  22   4       12.66       19.61     21.16 o 
  -7  22   4      127.39      122.42     31.61 o 
  -6  22   4       19.96       15.86     16.94 o 
  -5  22   4      538.35      488.77     33.11 o 
  -4  22   4       28.65       34.48     16.79 o 
  -3  22   4      171.07      133.27     21.25 o 
  -2  22   4      265.08      289.12     27.23 o 
  -1  22   4       46.55       52.72     16.88 o 
   0  22   4        0.59       -3.16     14.74 o 
   1  22   4       46.50       91.91     19.28 o 
   2  22   4      265.53      325.47     31.37 o 
   3  22   4      171.10      204.63     24.24 o 
   4  22   4       28.54       44.84     19.29 o 
   5  22   4      538.02      591.81     41.31 o 
   6  22   4       19.96       39.18     29.25 o 
   7  22   4      127.44      143.31     26.46 o 
   8  22   4       12.69       -0.84     18.31 o 
   9  22   4       50.97       36.91     17.11 o 
  10  22   4       34.57       52.16     17.26 o 
  11  22   4       24.65        4.99     17.14 o 
 -11  23   4        7.70       26.37     29.23 o 
 -10  23   4        9.26       -2.56     26.29 o 
  -9  23   4        6.03        7.02     53.31 o 
  -8  23   4       54.30       98.72     27.25 o 
  -7  23   4       95.92      115.14     27.45 o 
  -6  23   4       36.80       27.15     35.01 o 
  -5  23   4      196.70      181.86     24.31 o 
  -4  23   4      325.81      341.88     41.49 o 
  -3  23   4       30.31       39.34     17.38 o 
  -2  23   4       17.97       17.39     15.78 o 
  -1  23   4       51.56       22.50     15.96 o 
   0  23   4      166.64      178.52     23.07 o 
   1  23   4       51.61       31.08     16.78 o 
   2  23   4       18.04       29.13     16.81 o 
   3  23   4       30.22       37.26     16.89 o 
   4  23   4      325.62      372.10     35.80 o 
   5  23   4      196.67      153.90     62.47 o 
   6  23   4       36.86       62.20     21.89 o 
   7  23   4       95.86      134.74     26.12 o 
   8  23   4       54.20       54.72     33.91 o 
   9  23   4        6.05        0.39     14.61 o 
  10  23   4        9.23       22.06     16.23 o 
  11  23   4        7.71       36.80     20.38 o 
 -10  24   4       75.08       99.27     34.95 o 
  -9  24   4       59.76       70.99     31.22 o 
  -8  24   4        0.75      -11.71     20.60 o 
  -7  24   4      206.83      221.01     60.96 o 
  -6  24   4        7.24       -6.56     19.27 o 
  -5  24   4       59.86       99.74     21.58 o 
  -4  24   4      173.35      150.24     23.77 o 
  -3  24   4      199.89      237.71     25.77 o 
  -2  24   4       65.93       67.79     18.58 o 
  -1  24   4       38.47       34.85     17.52 o 
   0  24   4      125.38      155.86     22.92 o 
   1  24   4       38.58       30.70     17.34 o 
   2  24   4       65.92       68.15     18.88 o 
   3  24   4      199.54      239.20     32.63 o 
   4  24   4      173.43      180.97     34.45 o 
   5  24   4       59.55       57.15     21.93 o 
   6  24   4        7.25       -4.00     18.73 o 
   7  24   4      206.75      233.23     32.34 o 
   8  24   4        0.73       -7.20     16.81 o 
   9  24   4       60.05       73.69     19.32 o 
  10  24   4       75.11       76.58     19.67 o 
  -9  25   4        8.62       32.62     26.65 o 
  -8  25   4        0.51      -29.95     19.97 o 
  -7  25   4       66.29       97.14     26.25 o 
  -6  25   4       20.52        9.11     21.70 o 
  -5  25   4       20.24       36.77     18.75 o 
  -4  25   4       99.95      107.13     21.92 o 
  -3  25   4       10.76       -6.14     15.72 o 
  -2  25   4       76.64       69.91     19.70 o 
  -1  25   4      100.32       68.51     24.61 o 
   0  25   4       29.33       34.24     18.72 o 
   1  25   4      100.35       57.11     32.31 o 
   2  25   4       76.37       29.90     18.66 o 
   3  25   4       10.69        1.06     25.29 o 
   4  25   4      100.08       93.25     31.78 o 
   5  25   4       20.22        4.96     18.68 o 
   6  25   4       20.52      -24.32     16.91 o 
   7  25   4       66.43       55.11     22.29 o 
   8  25   4        0.53       27.78     20.42 o 
   9  25   4        8.67       17.05     16.35 o 
  -9  26   4       20.97       10.25     46.41 o 
  -8  26   4        8.09        3.89     26.34 o 
  -7  26   4       82.38       92.40     26.08 o 
  -6  26   4       15.82       25.32     22.42 o 
  -5  26   4       20.77       17.58     20.80 o 
  -4  26   4        0.10       16.91     18.86 o 
  -3  26   4      174.23      119.99     31.96 o 
  -2  26   4        9.22      -14.34     15.41 o 
  -1  26   4       51.90       26.86     17.07 o 
   0  26   4        1.78       12.87     17.02 o 
   1  26   4       52.04       69.53     20.58 o 
   2  26   4        9.31       -8.64     16.32 o 
   3  26   4      174.19      132.97     27.40 o 
   4  26   4        0.09        7.21     19.38 o 
   5  26   4       20.73       14.13     19.59 o 
   6  26   4       15.81      -11.90     18.92 o 
   7  26   4       82.24       76.01     25.81 o 
   8  26   4        8.09       26.94     22.64 o 
   9  26   4       20.97       24.11     16.71 o 
  -8  27   4        7.77      -29.35     23.21 o 
  -7  27   4        5.02        7.80     22.23 o 
  -6  27   4      108.31       99.61     40.69 o 
  -5  27   4       34.52       45.00     23.44 o 
  -4  27   4       23.20       21.74     19.49 o 
  -3  27   4       50.52       16.52     19.42 o 
  -2  27   4       45.60       42.80     19.81 o 
  -1  27   4      138.24      172.96     25.43 o 
   0  27   4       41.39       57.54     20.38 o 
   1  27   4      138.74      134.58     35.48 o 
   2  27   4       45.50       42.72     19.74 o 
   3  27   4       50.60       51.99     22.30 o 
   4  27   4       23.17        1.74     22.21 o 
   5  27   4       34.66        2.43     24.41 o 
   6  27   4      108.20       98.16     26.59 o 
   7  27   4        4.96      -10.05     21.15 o 
   8  27   4        7.78       32.91     17.72 o 
  -7  28   4       38.56       38.25     25.33 o 
  -6  28   4       20.89       44.42     26.33 o 
  -5  28   4       37.89       55.93     25.11 o 
  -4  28   4       11.14      -10.40     18.44 o 
  -3  28   4      129.63      132.10     24.92 o 
  -2  28   4       21.01       45.03     20.51 o 
  -1  28   4        3.63       15.17     18.76 o 
   0  28   4       14.99       15.42     17.59 o 
   1  28   4        3.64       -6.76     23.22 o 
   2  28   4       21.05       37.57     19.66 o 
   3  28   4      129.23      114.14     30.11 o 
   4  28   4       11.15        5.15     20.85 o 
   5  28   4       37.86       29.94     22.40 o 
   6  28   4       20.93       23.61     22.97 o 
   7  28   4       38.70       15.62     21.86 o 
  -6  29   4        2.05      -15.58     22.63 o 
  -5  29   4       37.18       70.80     27.49 o 
  -4  29   4        2.48       13.99     20.12 o 
  -3  29   4       29.03       35.25     21.17 o 
  -2  29   4        3.87        7.69     18.96 o 
  -1  29   4       42.67       37.46     20.35 o 
   0  29   4        6.16      -18.18     17.42 o 
   1  29   4       42.61       49.40     20.83 o 
   2  29   4        3.83        1.71     20.03 o 
   3  29   4       29.10       61.35     23.77 o 
   4  29   4        2.45        7.27     23.02 o 
   5  29   4       37.13       14.63     27.19 o 
   6  29   4        2.05        7.65     30.71 o 
  -4  30   4        2.40      -33.14     22.09 o 
  -3  30   4       33.17       39.89     21.51 o 
  -2  30   4        7.59       34.92     20.37 o 
  -1  30   4       27.90       27.19     20.39 o 
   0  30   4        5.35      -17.24     18.67 o 
   1  30   4       27.90       19.77     19.70 o 
   2  30   4        7.62        9.20     21.81 o 
   3  30   4       33.17       41.39     23.94 o 
   4  30   4        2.39       14.32     24.00 o 
  -2  31   4        1.88       -5.23     19.77 o 
  -1  31   4       34.98       30.35     22.16 o 
   0  31   4       52.97       65.95     24.42 o 
   1  31   4       34.99       57.20     23.23 o 
   2  31   4        1.86       34.67     24.03 o 
   0   0   5      265.23      268.01     23.04 o 
   1   0   5       19.11       15.51      8.85 o 
   2   0   5      234.53      266.18     18.33 o 
   3   0   5      926.77      949.09     29.95 o 
   4   0   5       46.87       36.06     12.66 o 
   5   0   5       22.12       25.24     11.11 o 
   6   0   5       10.53        1.01      9.79 o 
   7   0   5      281.88      272.67     22.87 o 
   8   0   5       12.13       15.83     12.66 o 
   9   0   5       29.62       40.89     14.59 o 
  10   0   5        8.98       13.69     14.50 o 
  11   0   5      283.26      326.45     31.88 o 
  12   0   5       35.64       35.19     23.88 o 
  13   0   5       61.65       56.90     28.68 o 
  14   0   5        0.01       -3.11     24.22 o 
 -14   1   5       11.91       -0.99     25.81 o 
 -13   1   5        5.63       30.40     26.09 o 
 -12   1   5       73.51       81.21     26.02 o 
 -11   1   5       62.34       79.45     19.94 o 
 -10   1   5       12.05       -2.10     13.51 o 
  -9   1   5      484.86      494.29     34.53 o 
  -8   1   5        6.45       -5.88     11.61 o 
  -7   1   5      125.23      148.69     16.63 o 
  -6   1   5        2.25       -2.69      9.07 o 
  -5   1   5       99.33      105.63     16.64 o 
  -4   1   5        5.16       -1.82      9.19 o 
  -3   1   5      118.34      116.26     14.43 o 
  -2   1   5      476.72      434.32     21.94 o 
  -1   1   5      399.15      376.68     24.42 o 
   0   1   5      103.72      131.61     18.43 o 
   1   1   5      398.65      400.20     18.45 o 
   2   1   5      476.90      507.54     24.55 o 
   3   1   5      118.44      122.06     14.91 o 
   4   1   5        5.17       10.85     10.94 o 
   5   1   5       99.14       78.18     13.25 o 
   6   1   5        2.23       -4.09     14.26 o 
   7   1   5      125.49       82.97     15.69 o 
   8   1   5        6.43       -4.55      9.20 o 
   9   1   5      485.50      486.43     26.93 o 
  10   1   5       12.09        2.22     32.09 o 
  11   1   5       62.40       73.43     20.26 o 
  12   1   5       73.57       46.19     33.29 o 
  13   1   5        5.69      -29.23     19.49 o 
  14   1   5       11.85      -25.02     22.64 o 
 -14   2   5       22.67       10.57     24.60 o 
 -13   2   5       64.68       48.31     28.66 o 
 -12   2   5       25.11       28.98     18.55 o 
 -11   2   5       12.25       -8.68     14.68 o 
 -10   2   5       47.33       43.99     18.60 o 
  -9   2   5      345.27      359.41     31.14 o 
  -8   2   5       74.49       90.64     16.16 o 
  -7   2   5      120.79      125.50     15.70 o 
  -6   2   5      338.12      373.23     19.88 o 
  -5   2   5      120.31      101.87     12.03 o 
  -4   2   5      222.70      220.48     16.53 o 
  -3   2   5      125.71      126.44     14.77 o 
  -2   2   5       86.82       76.24     17.19 o 
  -1   2   5      908.46      957.01     29.57 o 
   0   2   5      370.77      418.42     21.41 o 
   1   2   5      908.64      924.74     30.82 o 
   2   2   5       86.91       78.94     11.59 o 
   3   2   5      125.75      168.24     19.33 o 
   4   2   5      222.85      215.96     19.29 o 
   5   2   5      120.50      113.22     24.52 o 
   6   2   5      337.88      340.91     50.94 o 
   7   2   5      120.51      103.83     32.27 o 
   8   2   5       74.44       74.70     12.37 o 
   9   2   5      344.72      313.12     20.03 o 
  10   2   5       47.45       34.91     14.77 o 
  11   2   5       12.25       48.59     18.15 o 
  12   2   5       25.05       33.64     24.55 o 
  13   2   5       64.71       68.23     35.77 o 
  14   2   5       22.58        7.03     26.16 o 
 -14   3   5       20.15        4.21     26.70 o 
 -13   3   5       17.53       19.82     26.16 o 
 -12   3   5       25.31       13.68     17.89 o 
 -11   3   5      122.18       56.31     19.01 o 
 -10   3   5       91.38       67.71     19.32 o 
  -9   3   5      101.75      103.11     20.32 o 
  -8   3   5      126.60       97.52     18.16 o 
  -7   3   5       25.52       10.73     10.29 o 
  -6   3   5      525.47      547.65     22.74 o 
  -5   3   5       32.89       32.06      9.54 o 
  -4   3   5      271.49      296.53     18.45 o 
  -3   3   5      139.79      130.04     16.31 o 
  -2   3   5      160.91      163.82     14.86 o 
  -1   3   5      148.89      176.16     16.54 o 
   0   3   5      741.85      819.81     27.91 o 
   1   3   5      149.10      158.43     13.45 o 
   2   3   5      161.23      143.97     14.28 o 
   3   3   5      140.25      140.03     16.29 o 
   4   3   5      271.66      321.03     26.09 o 
   5   3   5       32.83       19.07     23.86 o 
   6   3   5      526.07      542.55     42.48 o 
   7   3   5       25.61       26.24     15.75 o 
   8   3   5      126.52      134.16     15.47 o 
   9   3   5      101.95       96.21     14.15 o 
  10   3   5       91.59       97.48     16.43 o 
  11   3   5      122.03       99.38     18.41 o 
  12   3   5       25.22       48.72     31.40 o 
  13   3   5       17.58       24.68     23.12 o 
  14   3   5       20.18       31.25     26.76 o 
 -14   4   5       73.96       80.49     32.48 o 
 -13   4   5       10.87       22.62     26.29 o 
 -12   4   5       17.83       19.15     18.93 o 
 -11   4   5       83.32       83.61     20.65 o 
 -10   4   5       39.02       45.55     17.76 o 
  -9   4   5      123.87      125.91     22.62 o 
  -8   4   5      115.82      123.13     15.92 o 
  -7   4   5       15.32       15.77      9.86 o 
  -6   4   5      464.12      513.88     20.79 o 
  -5   4   5       75.72       52.39     10.32 o 
  -4   4   5      124.06      128.06     12.47 o 
  -3   4   5      174.41      173.48     15.01 o 
  -2   4   5      472.82      558.71     22.63 o 
  -1   4   5      372.69      392.65     19.65 o 
   0   4   5        4.56       12.08     14.05 o 
   1   4   5      372.39      391.52     22.76 o 
   2   4   5      472.38      487.90     23.90 o 
   3   4   5      174.19      203.52     18.46 o 
   4   4   5      123.97      128.91     19.47 o 
   5   4   5       75.53       70.79     36.98 o 
   6   4   5      464.85      474.96     40.37 o 
   7   4   5       15.43        5.89     12.94 o 
   8   4   5      115.76      128.90     21.85 o 
   9   4   5      123.81      134.99     15.32 o 
  10   4   5       38.96       59.42     13.32 o 
  11   4   5       83.36      105.47     23.13 o 
  12   4   5       17.97      -23.74     16.60 o 
  13   4   5       10.88      -15.87     20.99 o 
  14   4   5       73.92      108.85     31.17 o 
 -14   5   5       82.43       50.11     35.30 o 
 -13   5   5       40.52       71.61     23.39 o 
 -12   5   5       56.91        4.83     17.94 o 
 -11   5   5       32.93       12.68     16.12 o 
 -10   5   5       24.79       38.13     16.71 o 
  -9   5   5        7.39        4.32     12.58 o 
  -8   5   5       61.53       70.72     14.04 o 
  -7   5   5      566.38      540.48     21.80 o 
  -6   5   5       61.95       43.12     14.27 o 
  -5   5   5       15.49       -0.20      8.45 o 
  -4   5   5        0.00       12.15      8.64 o 
  -3   5   5      159.90      160.02     14.93 o 
  -2   5   5      293.35      296.77     19.48 o 
  -1   5   5        7.44        7.85     10.45 o 
   0   5   5      439.84      511.60     23.31 o 
   1   5   5        7.46       -4.32     10.65 o 
   2   5   5      293.57      321.78     49.52 o 
   3   5   5      160.24      160.91     18.57 o 
   4   5   5        0.00       -7.93     12.64 o 
   5   5   5       15.43       15.63     17.05 o 
   6   5   5       61.79       55.69     72.80 o 
   7   5   5      565.78      599.51     46.30 o 
   8   5   5       61.51       98.27     19.95 o 
   9   5   5        7.42       19.42     12.17 o 
  10   5   5       24.78       24.23     12.02 o 
  11   5   5       32.96        8.72     15.21 o 
  12   5   5       56.91       54.15     23.27 o 
  13   5   5       40.58        8.03     22.39 o 
  14   5   5       82.33       35.12     26.95 o 
 -14   6   5       39.11      103.02     32.78 o 
 -13   6   5      146.61      106.08     25.60 o 
 -12   6   5        9.69        1.57     21.63 o 
 -11   6   5       13.19       -4.46     14.70 o 
 -10   6   5        0.15       11.82     13.66 o 
  -9   6   5      126.10      113.25     18.74 o 
  -8   6   5       34.37       22.87     12.41 o 
  -7   6   5       58.01       46.30     10.87 o 
  -6   6   5      194.64      181.97     15.01 o 
  -5   6   5       70.67       64.74     10.75 o 
  -4   6   5      122.59      128.03     13.66 o 
  -3   6   5       45.41       61.63     12.61 o 
  -2   6   5      134.01      144.68     15.54 o 
  -1   6   5      148.62      167.17     19.13 o 
   0   6   5      101.24      102.94     17.50 o 
   1   6   5      148.64      147.56     17.66 o 
   2   6   5      134.20      128.23     16.71 o 
   3   6   5       45.40       39.65     17.29 o 
   4   6   5      122.79      146.44     42.44 o 
   5   6   5       70.89       72.06     18.70 o 
   6   6   5      194.55      188.09     23.45 o 
   7   6   5       58.16       26.35     20.28 o 
   8   6   5       34.50       16.85     15.23 o 
   9   6   5      125.63      138.75     20.62 o 
  10   6   5        0.17       -5.15     11.70 o 
  11   6   5       13.21       19.23     21.00 o 
  12   6   5        9.71       12.35     17.88 o 
  13   6   5      146.25      167.69     34.23 o 
  14   6   5       38.94       14.79     22.91 o 
 -14   7   5       84.35       76.95     32.52 o 
 -13   7   5       31.68       21.74     21.05 o 
 -12   7   5       29.73       23.81     16.49 o 
 -11   7   5       13.69       21.07     14.60 o 
 -10   7   5       14.82        8.09     13.74 o 
  -9   7   5       85.48      112.41     18.90 o 
  -8   7   5       84.40       66.28     13.27 o 
  -7   7   5      235.86      223.40     17.57 o 
  -6   7   5       38.58       39.90     12.53 o 
  -5   7   5       28.80       12.01     10.13 o 
  -4   7   5       41.31       25.53     11.37 o 
  -3   7   5        4.84        2.55     10.66 o 
  -2   7   5      111.07      102.54     17.05 o 
  -1   7   5      335.90      319.97     31.86 o 
   0   7   5      132.20      133.51     17.63 o 
   1   7   5      336.19      326.03     36.76 o 
   2   7   5      111.53       79.97     16.36 o 
   3   7   5        4.81       17.08     12.25 o 
   4   7   5       41.30       36.79     15.79 o 
   5   7   5       28.89       17.32     16.99 o 
   6   7   5       38.69       53.59     14.69 o 
   7   7   5      236.31      253.65     26.37 o 
   8   7   5       84.38       63.72     24.12 o 
   9   7   5       85.54       79.22     20.39 o 
  10   7   5       14.90        1.85     11.88 o 
  11   7   5       13.75       -1.21     16.42 o 
  12   7   5       29.56       -0.57     24.73 o 
  13   7   5       31.75       23.19     21.56 o 
  14   7   5       84.46       27.87     24.22 o 
 -14   8   5       32.13       13.90     23.26 o 
 -13   8   5        5.60      -22.35     15.79 o 
 -12   8   5       44.13       48.49     18.90 o 
 -11   8   5       14.42       19.73     18.64 o 
 -10   8   5        1.80       -0.82     13.69 o 
  -9   8   5       29.56       37.83     18.78 o 
  -8   8   5      143.00      138.27     15.48 o 
  -7   8   5      317.85      318.77     20.19 o 
  -6   8   5      180.37      195.99     16.38 o 
  -5   8   5      103.89       94.07     14.88 o 
  -4   8   5       55.70       50.61     13.21 o 
  -3   8   5       12.29        8.27     12.24 o 
  -2   8   5      364.04      366.56     25.39 o 
  -1   8   5      452.19      430.86     26.76 o 
   0   8   5      395.27      373.14     29.99 o 
   1   8   5      452.58      406.81     25.59 o 
   2   8   5      364.29      409.17     25.68 o 
   3   8   5       12.13        3.19     12.29 o 
   4   8   5       55.58       22.41     12.89 o 
   5   8   5      104.09       85.12     15.71 o 
   6   8   5      180.54      181.76     19.97 o 
   7   8   5      317.29      276.91     22.90 o 
   8   8   5      142.94      135.16     29.40 o 
   9   8   5       29.67       45.90     14.36 o 
  10   8   5        1.79        5.98     15.05 o 
  11   8   5       14.46       12.69     16.84 o 
  12   8   5       43.96        9.20     24.67 o 
  13   8   5        5.61       -3.15     26.74 o 
  14   8   5       32.11       39.14     33.66 o 
 -13   9   5       60.38       47.81     20.06 o 
 -12   9   5       22.05      -11.81     14.58 o 
 -11   9   5       32.65       28.58     16.69 o 
 -10   9   5       64.44       48.67     16.74 o 
  -9   9   5      122.50       90.23     18.38 o 
  -8   9   5      114.53      111.91     15.00 o 
  -7   9   5      243.85      270.84     22.34 o 
  -6   9   5       49.20       38.67     13.71 o 
  -5   9   5      219.27      177.95     17.43 o 
  -4   9   5       68.86       48.01     14.54 o 
  -3   9   5      142.39      113.04     17.47 o 
  -2   9   5      379.53      367.59     26.01 o 
  -1   9   5       79.36       71.36     17.24 o 
   0   9   5      437.79      406.04     26.08 o 
   1   9   5       79.46       58.18     15.42 o 
   2   9   5      379.76      331.57     24.09 o 
   3   9   5      142.68      146.91     23.59 o 
   4   9   5       68.91       61.79     15.15 o 
   5   9   5      219.43      202.99     20.43 o 
   6   9   5       49.31       50.93     16.04 o 
   7   9   5      243.75      220.81     26.99 o 
   8   9   5      114.20      128.00     23.07 o 
   9   9   5      122.53      127.27     20.57 o 
  10   9   5       64.37       77.62     18.80 o 
  11   9   5       32.61       39.27     18.51 o 
  12   9   5       22.12       22.25     25.20 o 
  13   9   5       60.16       31.55     28.50 o 
 -13  10   5       54.24       42.74     20.20 o 
 -12  10   5        4.50       -5.31     15.73 o 
 -11  10   5       23.59       53.35     18.09 o 
 -10  10   5      186.90      199.78     23.90 o 
  -9  10   5        3.09      -10.21     11.59 o 
  -8  10   5       28.38       17.76     11.40 o 
  -7  10   5       98.23       80.15     13.50 o 
  -6  10   5       85.25       83.00     18.62 o 
  -5  10   5      308.02      305.53     25.32 o 
  -4  10   5      380.06      386.75     27.14 o 
  -3  10   5      141.19      112.22     18.34 o 
  -2  10   5      127.59      127.38     25.00 o 
  -1  10   5       64.93       48.74     14.58 o 
   0  10   5      134.47      181.46     21.94 o 
   1  10   5       64.90       58.90     15.42 o 
   2  10   5      127.78      145.90     18.96 o 
   3  10   5      141.35      123.35     24.81 o 
   4  10   5      381.17      434.26     31.13 o 
   5  10   5      307.83      330.26     34.34 o 
   6  10   5       85.58       31.83     16.09 o 
   7  10   5       98.09      102.79     21.52 o 
   8  10   5       28.22       23.45     17.77 o 
   9  10   5        3.13       -0.37     12.66 o 
  10  10   5      186.87      241.86     26.28 o 
  11  10   5       23.53       21.48     17.67 o 
  12  10   5        4.48       -2.85     18.40 o 
  13  10   5       54.14       12.06     39.14 o 
 -13  11   5        2.47        2.33     17.70 o 
 -12  11   5       14.01        1.53     16.32 o 
 -11  11   5        4.09       25.03     16.25 o 
 -10  11   5       22.91        0.80     14.58 o 
  -9  11   5       59.38       53.24     14.95 o 
  -8  11   5       44.77       42.55     13.30 o 
  -7  11   5      100.53       74.93     20.82 o 
  -6  11   5      163.66      137.17     19.96 o 
  -5  11   5       42.88       13.42     18.45 o 
  -4  11   5       90.32      100.42     17.90 o 
  -3  11   5       13.69       -9.18     13.31 o 
  -2  11   5       27.40       21.46     13.93 o 
  -1  11   5      630.63      672.12     32.89 o 
   0  11   5      210.11      207.96     29.91 o 
   1  11   5      630.99      584.78     33.55 o 
   2  11   5       27.30       28.01     13.96 o 
   3  11   5       13.76       16.95     13.12 o 
   4  11   5       90.20      103.64     17.36 o 
   5  11   5       43.02       51.52     15.36 o 
   6  11   5      163.42      178.73     20.80 o 
   7  11   5      100.32      143.68     24.75 o 
   8  11   5       44.68       17.14     17.98 o 
   9  11   5       59.39       35.88     14.78 o 
  10  11   5       22.88       20.39     15.80 o 
  11  11   5        4.13      -14.42     15.61 o 
  12  11   5       14.00       56.58     23.44 o 
  13  11   5        2.50       24.18     28.91 o 
 -13  12   5        7.39       21.50     26.70 o 
 -12  12   5       34.17        5.09     16.69 o 
 -11  12   5       27.31       24.67     17.08 o 
 -10  12   5        8.76       26.25     16.73 o 
  -9  12   5       63.37       44.23     15.00 o 
  -8  12   5       58.17       26.56     15.47 o 
  -7  12   5        1.04       -0.54     14.28 o 
  -6  12   5      275.70      288.74     25.43 o 
  -5  12   5      207.69      268.37     41.82 o 
  -4  12   5      181.02      191.24     22.26 o 
  -3  12   5      196.87      187.10     29.52 o 
  -2  12   5       77.04       73.41     16.83 o 
  -1  12   5      124.04      118.74     18.96 o 
   0  12   5        1.73        3.06     12.95 o 
   1  12   5      124.05      108.11     18.05 o 
   2  12   5       76.82       75.30     16.49 o 
   3  12   5      197.16      218.63     22.58 o 
   4  12   5      180.79      155.07     20.29 o 
   5  12   5      207.75      257.08     23.81 o 
   6  12   5      275.37      302.49     24.96 o 
   7  12   5        1.04       13.72     16.99 o 
   8  12   5       57.84       70.19     21.78 o 
   9  12   5       63.21       71.09     18.26 o 
  10  12   5        8.73       23.34     14.45 o 
  11  12   5       27.37       25.92     18.84 o 
  12  12   5       34.15       28.76     20.80 o 
  13  12   5        7.42       17.28     28.95 o 
 -13  13   5        6.47       12.71     18.95 o 
 -12  13   5       28.91       23.29     18.30 o 
 -11  13   5       18.39       20.07     18.19 o 
 -10  13   5        8.49       22.80     17.29 o 
  -9  13   5        4.24       15.79     27.39 o 
  -8  13   5       37.11       52.54     22.61 o 
  -7  13   5      255.00      277.74     26.70 o 
  -6  13   5      477.69      513.36     32.07 o 
  -5  13   5       46.44       65.25     25.64 o 
  -4  13   5        2.98       11.73     14.10 o 
  -3  13   5      195.21      192.90     21.73 o 
  -2  13   5       98.12       92.50     17.93 o 
  -1  13   5      101.37      126.40     19.02 o 
   0  13   5      138.87       95.45     18.41 o 
   1  13   5      101.35       79.38     20.71 o 
   2  13   5       97.94      122.32     18.78 o 
   3  13   5      196.13      201.80     22.53 o 
   4  13   5        3.00       -5.68     13.57 o 
   5  13   5       46.40       24.60     14.43 o 
   6  13   5      477.03      483.21     30.04 o 
   7  13   5      255.30      265.31     30.71 o 
   8  13   5       37.00       34.16     19.47 o 
   9  13   5        4.23       13.12     18.05 o 
  10  13   5        8.52        9.08     14.35 o 
  11  13   5       18.34       58.53     17.36 o 
  12  13   5       28.99       15.79     27.31 o 
  13  13   5        6.50       15.31     27.27 o 
 -12  14   5       33.86       12.68     23.71 o 
 -11  14   5       50.82       22.23     40.50 o 
 -10  14   5        0.75       -1.76     17.06 o 
  -9  14   5       70.70       42.91     25.28 o 
  -8  14   5       60.68       47.39     17.11 o 
  -7  14   5       74.30       65.09     21.12 o 
  -6  14   5      134.66      114.76     19.70 o 
  -5  14   5       11.71        2.58     14.08 o 
  -4  14   5      214.40      222.86     23.94 o 
  -3  14   5       55.85       62.15     16.56 o 
  -2  14   5       89.79       85.48     17.69 o 
  -1  14   5       53.85       76.47     16.71 o 
   0  14   5       70.67       32.34     15.88 o 
   1  14   5       53.91       76.61     16.99 o 
   2  14   5       90.05      100.03     34.14 o 
   3  14   5       55.66       47.16     18.26 o 
   4  14   5      214.30      263.84     24.46 o 
   5  14   5       11.73      -13.23     13.23 o 
   6  14   5      134.64      102.14     25.29 o 
   7  14   5       74.18       64.12     32.62 o 
   8  14   5       60.60       46.45     20.39 o 
   9  14   5       70.43       47.72     21.41 o 
  10  14   5        0.74        8.81     13.10 o 
  11  14   5       50.80       55.41     17.83 o 
  12  14   5       33.72       12.08     18.81 o 
 -12  15   5        4.98       -7.35     19.08 o 
 -11  15   5       26.53       20.46     37.63 o 
 -10  15   5       29.81       -8.20     21.27 o 
  -9  15   5        5.81       10.69     18.97 o 
  -8  15   5       63.22       44.47     19.01 o 
  -7  15   5       11.29       11.28     15.60 o 
  -6  15   5       33.16       34.62     15.81 o 
  -5  15   5       13.88       15.93     14.48 o 
  -4  15   5        9.02       16.91     13.44 o 
  -3  15   5        7.75       -4.61     13.29 o 
  -2  15   5      182.90      220.83     23.67 o 
  -1  15   5      205.76      201.50     23.45 o 
   0  15   5       10.75       17.46     14.74 o 
   1  15   5      206.27      214.00     23.26 o 
   2  15   5      182.82      173.41     21.20 o 
   3  15   5        7.69        7.87     13.53 o 
   4  15   5        8.99        5.25     14.03 o 
   5  15   5       13.81       12.62     17.44 o 
   6  15   5       33.04       11.04     20.84 o 
   7  15   5       11.22       -4.72     17.53 o 
   8  15   5       63.37       50.21     21.71 o 
   9  15   5        5.78       25.45     20.34 o 
  10  15   5       29.78       52.77     20.92 o 
  11  15   5       26.52       36.06     17.38 o 
  12  15   5        4.95        9.22     18.03 o 
 -12  16   5       30.34       -3.35     45.99 o 
 -11  16   5       19.13       50.93     27.42 o 
 -10  16   5       16.06       17.54     24.13 o 
  -9  16   5       10.27       17.46     22.88 o 
  -8  16   5       52.03       25.05     20.10 o 
  -7  16   5       14.94       22.17     16.01 o 
  -6  16   5       89.01       80.96     18.78 o 
  -5  16   5       10.59        1.56     17.71 o 
  -4  16   5       96.51       78.34     18.54 o 
  -3  16   5      141.45      133.21     20.91 o 
  -2  16   5      306.48      316.96     34.10 o 
  -1  16   5      232.93      231.54     33.93 o 
   0  16   5      358.47      356.18     27.90 o 
   1  16   5      233.09      248.56     30.84 o 
   2  16   5      306.11      283.84     26.22 o 
   3  16   5      141.26      100.07     18.99 o 
   4  16   5       96.32       88.01     17.24 o 
   5  16   5       10.58       -3.30     14.01 o 
   6  16   5       89.00       69.60     20.37 o 
   7  16   5       14.86        2.84     28.66 o 
   8  16   5       51.92       26.23     20.09 o 
   9  16   5       10.25       19.60     24.06 o 
  10  16   5       16.11       24.97     15.95 o 
  11  16   5       19.16       15.03     16.04 o 
  12  16   5       30.42       34.59     18.26 o 
 -11  17   5       24.22       14.67     25.95 o 
 -10  17   5        4.12       18.16     24.35 o 
  -9  17   5        3.58        5.62     20.64 o 
  -8  17   5        4.75        5.99     18.79 o 
  -7  17   5       35.11       15.03     16.82 o 
  -6  17   5       42.60       12.57     15.38 o 
  -5  17   5        1.87        3.65     14.64 o 
  -4  17   5       58.42       59.56     18.67 o 
  -3  17   5       35.76       18.18     14.68 o 
  -2  17   5       93.68       55.07     17.12 o 
  -1  17   5       68.17       53.25     17.06 o 
   0  17   5       43.58       42.79     16.25 o 
   1  17   5       68.26       59.63     18.20 o 
   2  17   5       93.70       97.26     28.99 o 
   3  17   5       35.82       37.33     16.44 o 
   4  17   5       58.16       44.33     19.63 o 
   5  17   5        1.89       -7.81     15.79 o 
   6  17   5       42.46       17.64     17.99 o 
   7  17   5       35.11       25.01     19.29 o 
   8  17   5        4.75       14.98     18.25 o 
   9  17   5        3.58       31.21     20.86 o 
  10  17   5        4.11       27.58     15.83 o 
  11  17   5       24.31       28.76     16.42 o 
 -11  18   5       51.09       27.50     42.93 o 
 -10  18   5       19.62       26.82     24.76 o 
  -9  18   5       57.13       43.88     22.44 o 
  -8  18   5        6.69       27.52     19.17 o 
  -7  18   5      120.83      129.73     22.08 o 
  -6  18   5       39.26       32.55     17.75 o 
  -5  18   5       82.14       30.36     17.26 o 
  -4  18   5        0.24       -9.66     14.38 o 
  -3  18   5      227.48      188.60     23.84 o 
  -2  18   5       49.26       43.01     17.28 o 
  -1  18   5       27.69       21.19     15.59 o 
   0  18   5       14.34       16.99     14.94 o 
   1  18   5       27.56       -3.09     20.09 o 
   2  18   5       49.23       70.69     18.42 o 
   3  18   5      227.24      241.41     25.06 o 
   4  18   5        0.24       -5.01     14.80 o 
   5  18   5       81.86       98.44     32.57 o 
   6  18   5       39.29       11.86     18.59 o 
   7  18   5      120.42      112.81     25.49 o 
   8  18   5        6.67      -13.74     18.59 o 
   9  18   5       57.13       79.57     23.18 o 
  10  18   5       19.66       18.86     15.42 o 
  11  18   5       51.10       66.05     19.50 o 
 -10  19   5       50.37      -19.16     58.32 o 
  -9  19   5       48.40      114.92     28.34 o 
  -8  19   5       26.15       11.55     20.13 o 
  -7  19   5       95.57       81.22     20.94 o 
  -6  19   5      140.69      113.45     21.63 o 
  -5  19   5       16.29       35.28     18.30 o 
  -4  19   5       18.28      -12.80     13.92 o 
  -3  19   5       77.61       56.70     29.38 o 
  -2  19   5       21.55       16.04     16.03 o 
  -1  19   5       61.08       35.40     16.94 o 
   0  19   5       15.41       27.06     16.00 o 
   1  19   5       61.20       59.19     18.60 o 
   2  19   5       21.46       23.29     16.36 o 
   3  19   5       77.84       92.37     30.86 o 
   4  19   5       18.27        0.17     15.29 o 
   5  19   5       16.27       -5.47     18.62 o 
   6  19   5      140.74      175.76     38.32 o 
   7  19   5       95.55      166.13     28.18 o 
   8  19   5       26.03       12.17     24.13 o 
   9  19   5       48.35       49.24     23.18 o 
  10  19   5       50.24       49.98     18.24 o 
 -10  20   5       26.65       19.92     28.11 o 
  -9  20   5       86.12      137.61     34.88 o 
  -8  20   5      163.08      101.35     26.76 o 
  -7  20   5      150.33      217.36     31.41 o 
  -6  20   5      136.67      134.14     23.74 o 
  -5  20   5       19.88       -6.45     15.38 o 
  -4  20   5       42.11       45.50     18.55 o 
  -3  20   5      246.41      256.26     27.61 o 
  -2  20   5       57.80       24.27     17.14 o 
  -1  20   5      108.47       90.71     20.78 o 
   0  20   5        0.53       -3.11     15.49 o 
   1  20   5      108.22       92.63     21.37 o 
   2  20   5       57.90       32.44     17.46 o 
   3  20   5      246.16      283.28     27.78 o 
   4  20   5       41.99       43.78     17.58 o 
   5  20   5       19.85      -10.37     21.89 o 
   6  20   5      136.78      172.89     28.62 o 
   7  20   5      150.40      157.65     27.99 o 
   8  20   5      163.11      143.11     28.03 o 
   9  20   5       86.10       88.08     35.31 o 
  10  20   5       26.68       32.25     18.07 o 
  -9  21   5       27.36       31.44     27.08 o 
  -8  21   5      134.16       69.11     26.99 o 
  -7  21   5       64.99       38.65     28.51 o 
  -6  21   5       84.30      110.78     24.61 o 
  -5  21   5       13.95        2.38     17.77 o 
  -4  21   5       18.47       -3.20     15.95 o 
  -3  21   5        0.74       16.94     16.85 o 
  -2  21   5       37.02       30.51     17.58 o 
  -1  21   5       10.47       15.10     16.27 o 
   0  21   5        8.84       -1.75     15.88 o 
   1  21   5       10.49       28.22     17.77 o 
   2  21   5       36.94       58.95     19.21 o 
   3  21   5        0.71        6.24     16.90 o 
   4  21   5       18.38       26.37     18.93 o 
   5  21   5       13.93        9.72     18.10 o 
   6  21   5       84.37      111.85     25.29 o 
   7  21   5       64.74       86.54     39.70 o 
   8  21   5      134.09      137.22     29.30 o 
   9  21   5       27.29       45.79     23.55 o 
  -9  22   5       28.35       22.85     28.33 o 
  -8  22   5       32.57       90.52     33.57 o 
  -7  22   5        2.55        2.30     21.07 o 
  -6  22   5      215.66      216.32     29.35 o 
  -5  22   5       76.81       91.03     23.75 o 
  -4  22   5      214.69      217.30     27.98 o 
  -3  22   5       64.14       86.46     21.32 o 
  -2  22   5       35.06       58.24     19.28 o 
  -1  22   5        1.13      -22.93     15.29 o 
   0  22   5       29.58       43.82     18.37 o 
   1  22   5        1.13       12.03     17.43 o 
   2  22   5       35.18       24.20     19.88 o 
   3  22   5       64.13       53.39     18.93 o 
   4  22   5      214.68      220.84     36.70 o 
   5  22   5       76.73       85.60     25.29 o 
   6  22   5      215.30      162.60     33.29 o 
   7  22   5        2.55       -1.32     20.29 o 
   8  22   5       32.58       20.30     21.95 o 
   9  22   5       28.40       34.91     20.42 o 
  -8  23   5       38.62       56.11     26.97 o 
  -7  23   5       17.53       17.53     24.26 o 
  -6  23   5       66.90       65.75     24.33 o 
  -5  23   5      118.59      120.95     39.25 o 
  -4  23   5       16.24       -3.24     17.85 o 
  -3  23   5       18.28       28.77     19.18 o 
  -2  23   5        5.39       26.58     18.61 o 
  -1  23   5       78.82       61.87     20.56 o 
   0  23   5       29.63       17.86     18.09 o 
   1  23   5       78.92      119.20     23.73 o 
   2  23   5        5.38       29.30     18.36 o 
   3  23   5       18.30       21.48     17.61 o 
   4  23   5       16.24        7.65     20.16 o 
   5  23   5      118.79      153.27     28.98 o 
   6  23   5       67.10       83.87     25.04 o 
   7  23   5       17.44       20.10     27.77 o 
   8  23   5       38.64       16.93     22.80 o 
  -7  24   5       20.45      -15.15     30.18 o 
  -6  24   5       56.02       26.23     24.14 o 
  -5  24   5      123.18      137.71     25.37 o 
  -4  24   5       33.41       38.88     20.09 o 
  -3  24   5       95.54       89.57     29.47 o 
  -2  24   5       14.95       13.94     19.23 o 
  -1  24   5       49.82       36.72     19.03 o 
   0  24   5       57.41       82.20     21.65 o 
   1  24   5       49.85       52.48     25.15 o 
   2  24   5       14.92        7.89     17.55 o 
   3  24   5       95.64       55.54     22.83 o 
   4  24   5       33.48        0.15     19.95 o 
   5  24   5      123.02      132.29     27.55 o 
   6  24   5       55.97       25.50     27.59 o 
   7  24   5       20.48        4.33     21.05 o 
  -6  25   5       28.96       14.58     23.02 o 
  -5  25   5       22.51       22.88     21.25 o 
  -4  25   5       82.10       48.62     23.09 o 
  -3  25   5        5.26      -13.34     17.74 o 
  -2  25   5       68.17      108.45     23.83 o 
  -1  25   5       22.38        6.14     22.16 o 
   0  25   5        4.63        9.17     19.25 o 
   1  25   5       22.36       -7.94     17.06 o 
   2  25   5       68.11       38.44     20.84 o 
   3  25   5        5.34       13.58     21.06 o 
   4  25   5       81.95       43.85     22.82 o 
   5  25   5       22.55       31.54     22.66 o 
   6  25   5       28.81       20.68     31.23 o 
  -5  26   5      126.16       98.96     25.69 o 
  -4  26   5       60.42       57.81     22.40 o 
  -3  26   5       20.94        5.32     19.05 o 
  -2  26   5       12.57       10.79     20.23 o 
  -1  26   5       34.65       29.03     20.57 o 
   0  26   5       33.76       53.80     22.11 o 
   1  26   5       34.65       41.63     22.28 o 
   2  26   5       12.56       18.00     19.77 o 
   3  26   5       20.97       44.26     25.53 o 
   4  26   5       60.43       68.44     26.71 o 
   5  26   5      126.14      148.35     33.30 o 
  -4  27   5        0.79       23.83     22.18 o 
  -3  27   5        4.64       -5.14     19.65 o 
  -2  27   5        9.15       13.46     20.98 o 
  -1  27   5        3.49       19.34     21.21 o 
   0  27   5        8.78       29.76     21.32 o 
   1  27   5        3.48        4.55     20.03 o 
   2  27   5        9.14        9.74     20.01 o 
   3  27   5        4.62       11.98     25.50 o 
   4  27   5        0.80      -10.74     22.07 o 
  -2  28   5       15.96      -28.55     19.03 o 
  -1  28   5       18.40        8.06     21.36 o 
   0  28   5        3.54       32.64     22.95 o 
   1  28   5       18.46       30.64     21.80 o 
   2  28   5       16.03       16.65     28.16 o 
   0   0   6      990.52      946.76    128.12 o 
   1   0   6       23.15       34.30     15.77 o 
   2   0   6        9.11       -2.59     15.56 o 
   3   0   6      318.71      293.73     30.15 o 
   4   0   6      438.23      457.06     28.53 o 
   5   0   6       31.24       17.36     13.53 o 
   6   0   6       45.53       58.65     20.22 o 
   7   0   6        1.36        4.88     14.20 o 
   8   0   6      233.16      256.47     25.27 o 
   9   0   6        0.89      -16.59     19.18 o 
  10   0   6       86.88       97.95     23.18 o 
  11   0   6       16.56       33.75     19.01 o 
  12   0   6      193.89      139.55     34.93 o 
 -12   1   6       34.32       13.67     20.43 o 
 -11   1   6       41.20        5.07     17.99 o 
 -10   1   6       18.28        3.53     17.00 o 
  -9   1   6       63.03       68.62     18.15 o 
  -8   1   6       90.07       93.97     19.65 o 
  -7   1   6       18.65       22.44     13.59 o 
  -6   1   6       98.50      113.72     18.91 o 
  -5   1   6       76.09       87.05     17.43 o 
  -4   1   6      313.04      294.53     24.94 o 
  -3   1   6       30.89       16.66     10.97 o 
  -2   1   6      185.17      229.75     23.65 o 
  -1   1   6     1018.08     1071.40     40.38 o 
   0   1   6      886.87      945.40     38.44 o 
   1   1   6     1017.98     1155.54     50.48 o 
   2   1   6      185.05      182.35     25.13 o 
   3   1   6       30.83       28.71     37.72 o 
   4   1   6      312.34      281.80     89.40 o 
   5   1   6       76.12       98.11     24.30 o 
   6   1   6       98.32       92.15     22.89 o 
   7   1   6       18.71        8.25     14.00 o 
   8   1   6       90.18       92.96     20.04 o 
   9   1   6       62.78       87.23     76.70 o 
  10   1   6       18.34       16.18     22.07 o 
  11   1   6       41.23       -0.46     18.16 o 
  12   1   6       34.38       -3.05     23.50 o 
 -12   2   6       89.54       77.33     24.60 o 
 -11   2   6       35.80       25.29     19.50 o 
 -10   2   6       29.48       44.77     17.38 o 
  -9   2   6       43.55       63.38     17.17 o 
  -8   2   6       33.41       38.89     14.04 o 
  -7   2   6       88.81       71.71     17.17 o 
  -6   2   6       50.62       58.25     16.37 o 
  -5   2   6       42.47       31.26     14.23 o 
  -4   2   6      122.47      128.32     15.14 o 
  -3   2   6       21.39        4.65     11.18 o 
  -2   2   6      317.72      276.11     20.35 o 
  -1   2   6      838.56      846.52     36.58 o 
   0   2   6       64.28       63.90     20.56 o 
   1   2   6      838.81      914.54     45.79 o 
   2   2   6      318.09      290.17     36.67 o 
   3   2   6       21.32       11.27     19.77 o 
   4   2   6      122.49      131.54     28.68 o 
   5   2   6       42.44       31.87     14.65 o 
   6   2   6       50.44       44.81     16.86 o 
   7   2   6       88.54       67.85     17.50 o 
   8   2   6       33.49       10.39     14.93 o 
   9   2   6       43.45       56.36     21.12 o 
  10   2   6       29.52       46.80     23.69 o 
  11   2   6       35.89       -6.93     22.19 o 
  12   2   6       89.57      105.18     32.68 o 
 -12   3   6        5.05        5.66     18.42 o 
 -11   3   6        7.24       35.54     18.16 o 
 -10   3   6       35.81       60.77     18.66 o 
  -9   3   6       16.13       21.72     15.47 o 
  -8   3   6       60.93       26.17     15.94 o 
  -7   3   6       42.83       55.53     13.89 o 
  -6   3   6      101.21       93.89     26.68 o 
  -5   3   6       23.85        3.49     11.02 o 
  -4   3   6      108.76       87.78     14.37 o 
  -3   3   6      113.51      136.85     15.95 o 
  -2   3   6       43.69       68.98     17.78 o 
  -1   3   6       97.29      127.57     17.30 o 
   0   3   6      383.04      416.92     34.19 o 
   1   3   6       97.00      119.58     50.68 o 
   2   3   6       43.60       68.23     24.20 o 
   3   3   6      113.60       85.45     25.87 o 
   4   3   6      108.63      133.68     48.31 o 
   5   3   6       23.88       -5.10     19.57 o 
   6   3   6      101.19      124.76     20.93 o 
   7   3   6       42.70       37.30     17.79 o 
   8   3   6       60.93       25.24     18.14 o 
   9   3   6       16.21      -18.46     14.55 o 
  10   3   6       35.98       92.02     27.62 o 
  11   3   6        7.22       40.75     26.12 o 
  12   3   6        5.04      -21.07     32.66 o 
 -12   4   6      160.71      155.15     25.07 o 
 -11   4   6        3.67        1.93     14.89 o 
 -10   4   6       62.99       25.32     16.52 o 
  -9   4   6       81.53       52.64     16.54 o 
  -8   4   6      153.07      135.88     25.53 o 
  -7   4   6       18.57       18.09     15.17 o 
  -6   4   6        6.31        5.07     12.27 o 
  -5   4   6       78.00       76.32     13.89 o 
  -4   4   6       47.60       33.62     12.44 o 
  -3   4   6       89.31       83.69     15.69 o 
  -2   4   6       17.16       25.47     12.65 o 
  -1   4   6      128.75      106.92     18.17 o 
   0   4   6     1581.74     1414.21     83.27 o 
   1   4   6      128.90       78.01     34.08 o 
   2   4   6       17.17       -3.46     19.32 o 
   3   4   6       89.46       85.20     25.09 o 
   4   4   6       47.61       25.09     21.74 o 
   5   4   6       78.15       97.08     27.58 o 
   6   4   6        6.37        4.57     42.51 o 
   7   4   6       18.58        1.09     19.75 o 
   8   4   6      153.04      126.78     24.68 o 
   9   4   6       81.23       84.90     28.23 o 
  10   4   6       62.95       80.64     28.69 o 
  11   4   6        3.66        9.90     39.19 o 
  12   4   6      160.46       88.61     47.94 o 
 -12   5   6      284.56      361.99     33.07 o 
 -11   5   6       70.72       53.05     19.09 o 
 -10   5   6       29.03       44.33     17.53 o 
  -9   5   6        7.99       27.10     15.40 o 
  -8   5   6        8.79        8.59     14.59 o 
  -7   5   6        9.68        8.79     12.94 o 
  -6   5   6        3.70       -3.88     16.34 o 
  -5   5   6       34.72       11.70     11.23 o 
  -4   5   6       54.34       44.34     13.92 o 
  -3   5   6      172.81      165.46     36.86 o 
  -2   5   6      243.08      221.32     23.11 o 
  -1   5   6       86.08       44.46     16.07 o 
   0   5   6       35.52       45.04     15.39 o 
   1   5   6       86.18      105.96     22.02 o 
   2   5   6      242.95      183.79     27.08 o 
   3   5   6      173.33      199.34     80.65 o 
   4   5   6       54.37       43.87     21.48 o 
   5   5   6       34.63       33.83     22.16 o 
   6   5   6        3.76      -15.06     20.49 o 
   7   5   6        9.71      -24.85     16.57 o 
   8   5   6        8.74       15.05     16.76 o 
   9   5   6        7.89      -13.77     15.53 o 
  10   5   6       29.03       26.31     23.32 o 
  11   5   6       70.88      124.43     47.94 o 
  12   5   6      284.39      403.42     73.12 o 
 -12   6   6       47.97       72.60     25.87 o 
 -11   6   6       15.98        5.91     17.26 o 
 -10   6   6        0.05        2.43     15.86 o 
  -9   6   6       15.70       10.49     18.17 o 
  -8   6   6        6.65      -18.40     13.64 o 
  -7   6   6       34.42       29.98     12.83 o 
  -6   6   6       71.53       77.42     17.49 o 
  -5   6   6        4.69       20.94     13.84 o 
  -4   6   6        5.29       33.87     14.40 o 
  -3   6   6       44.30       15.02     14.05 o 
  -2   6   6       59.07       67.28     17.13 o 
  -1   6   6       75.64       59.99     16.24 o 
   0   6   6       75.91      112.70     18.66 o 
   1   6   6       75.88       65.90     16.76 o 
   2   6   6       59.16       68.41     19.18 o 
   3   6   6       44.29       48.68     17.74 o 
   4   6   6        5.28        6.03     16.22 o 
   5   6   6        4.69       29.22     23.01 o 
   6   6   6       71.50       16.76     22.07 o 
   7   6   6       34.65        5.00     20.47 o 
   8   6   6        6.66        5.02     17.31 o 
   9   6   6       15.69       24.14     14.17 o 
  10   6   6        0.04      -18.23     17.01 o 
  11   6   6       16.01       23.71     37.93 o 
  12   6   6       47.95      126.43     50.68 o 
 -11   7   6       26.17       61.39     19.71 o 
 -10   7   6       37.35       53.84     17.77 o 
  -9   7   6        6.63        5.54     17.43 o 
  -8   7   6        1.87       -8.01     14.70 o 
  -7   7   6       35.08       31.17     15.25 o 
  -6   7   6       66.17       59.89     29.56 o 
  -5   7   6       39.80       29.11     14.90 o 
  -4   7   6      198.69      202.03     23.39 o 
  -3   7   6      443.76      502.07     39.81 o 
  -2   7   6       60.64       33.06     16.14 o 
  -1   7   6       95.31       88.97     18.57 o 
   0   7   6        1.26      -13.92     13.33 o 
   1   7   6       95.37      126.68     18.93 o 
   2   7   6       60.55       57.27     16.69 o 
   3   7   6      444.03      465.59     55.97 o 
   4   7   6      199.00      252.27     28.75 o 
   5   7   6       39.79       62.83     20.14 o 
   6   7   6       66.16       73.45     21.46 o 
   7   7   6       34.99       35.72     19.52 o 
   8   7   6        1.89       -6.42     15.35 o 
   9   7   6        6.71       21.75     14.51 o 
  10   7   6       37.52       50.14     16.58 o 
  11   7   6       26.19      -21.39     36.66 o 
 -11   8   6       51.46       53.30     19.53 o 
 -10   8   6        7.65       -4.41     18.35 o 
  -9   8   6       82.59       83.14     29.17 o 
  -8   8   6       31.93       15.11     17.88 o 
  -7   8   6        9.71       15.43     15.22 o 
  -6   8   6       70.01       59.09     17.80 o 
  -5   8   6      351.81      357.64     28.78 o 
  -4   8   6        4.86      -10.00     13.82 o 
  -3   8   6      147.05      155.70     23.71 o 
  -2   8   6       10.02       20.70     15.40 o 
  -1   8   6      113.56      124.47     20.18 o 
   0   8   6      125.19      187.89     22.78 o 
   1   8   6      113.42       98.26     18.14 o 
   2   8   6       10.03       15.87     15.83 o 
   3   8   6      147.12      199.50     26.75 o 
   4   8   6        4.87      -17.65     15.74 o 
   5   8   6      352.13      367.87     33.38 o 
   6   8   6       70.03       63.13     20.61 o 
   7   8   6        9.64       15.20     26.50 o 
   8   8   6       31.88       -1.19     22.75 o 
   9   8   6       82.77       86.14     17.93 o 
  10   8   6        7.61       25.57     18.10 o 
  11   8   6       51.35       26.36     21.82 o 
 -11   9   6        5.27      -15.47     22.51 o 
 -10   9   6        9.72       23.68     26.12 o 
  -9   9   6       63.17       53.84     26.16 o 
  -8   9   6        4.24      -14.64     14.00 o 
  -7   9   6       80.55       49.42     25.49 o 
  -6   9   6       50.96       47.17     16.79 o 
  -5   9   6       32.78       16.56     15.14 o 
  -4   9   6       83.23       92.13     26.22 o 
  -3   9   6      154.46      190.39     23.14 o 
  -2   9   6       80.36       62.35     18.18 o 
  -1   9   6      236.64      246.61     32.09 o 
   0   9   6       14.79       31.86     19.72 o 
   1   9   6      236.31      249.29     24.66 o 
   2   9   6       80.33       60.78     17.46 o 
   3   9   6      154.55      175.80     22.13 o 
   4   9   6       83.25       97.28     22.39 o 
   5   9   6       32.73        8.69     16.94 o 
   6   9   6       50.96       49.90     20.03 o 
   7   9   6       80.37       98.07     30.87 o 
   8   9   6        4.28        6.93     23.65 o 
   9   9   6       63.24       56.49     22.76 o 
  10   9   6        9.70       33.94     18.24 o 
  11   9   6        5.29        3.79     20.09 o 
 -11  10   6        9.52      -19.44     39.98 o 
 -10  10   6        6.94       12.69     25.42 o 
  -9  10   6       14.03        7.22     22.59 o 
  -8  10   6       31.79       32.41     18.37 o 
  -7  10   6       16.00      -11.36     13.40 o 
  -6  10   6       16.08       21.03     15.82 o 
  -5  10   6       20.99       27.90     20.09 o 
  -4  10   6       23.36        4.37     15.65 o 
  -3  10   6       98.52      106.51     19.76 o 
  -2  10   6       21.29       17.50     15.52 o 
  -1  10   6       11.01        2.77     14.72 o 
   0  10   6        3.03       12.22     14.87 o 
   1  10   6       10.96       14.86     14.32 o 
   2  10   6       21.11       11.68     14.61 o 
   3  10   6       98.52      107.88     20.38 o 
   4  10   6       23.36       38.46     16.88 o 
   5  10   6       20.94       31.81     18.75 o 
   6  10   6       16.17       32.78     18.54 o 
   7  10   6       16.09       40.06     25.92 o 
   8  10   6       31.68        3.89     23.89 o 
   9  10   6       14.00       49.26     27.23 o 
  10  10   6        6.93       54.99     20.95 o 
  11  10   6        9.42       10.06     19.48 o 
 -11  11   6       20.23       50.43     28.48 o 
 -10  11   6       36.05       20.70     33.77 o 
  -9  11   6       39.19       30.43     18.41 o 
  -8  11   6        7.73      -16.25     14.92 o 
  -7  11   6       13.41       10.83     15.76 o 
  -6  11   6       35.48       52.58     18.34 o 
  -5  11   6      125.81       86.36     19.97 o 
  -4  11   6       68.97       81.09     18.46 o 
  -3  11   6       75.30       84.20     19.42 o 
  -2  11   6       12.84       17.14     15.36 o 
  -1  11   6      398.61      406.12     30.79 o 
   0  11   6       50.36       60.97     18.10 o 
   1  11   6      398.66      392.13     29.82 o 
   2  11   6       12.84       -3.85     20.74 o 
   3  11   6       75.35       61.13     18.77 o 
   4  11   6       68.97       86.00     18.56 o 
   5  11   6      125.82       78.74     46.28 o 
   6  11   6       35.54       17.59     18.60 o 
   7  11   6       13.37       19.69     25.22 o 
   8  11   6        7.72       27.31     25.74 o 
   9  11   6       39.34       56.90     85.29 o 
  10  11   6       35.98       36.61     18.45 o 
  11  11   6       20.20       24.46     20.81 o 
 -10  12   6       21.43       29.50     28.79 o 
  -9  12   6       20.37      -28.60     19.07 o 
  -8  12   6       47.24       73.37     20.08 o 
  -7  12   6       21.24       31.98     21.20 o 
  -6  12   6       23.83       48.56     17.29 o 
  -5  12   6       43.36       30.99     20.18 o 
  -4  12   6       48.86       54.57     18.61 o 
  -3  12   6        5.77        2.37     14.43 o 
  -2  12   6       46.77       77.22     18.94 o 
  -1  12   6       23.39       33.28     16.73 o 
   0  12   6      129.31      116.26     20.25 o 
   1  12   6       23.43       26.85     16.38 o 
   2  12   6       46.75       55.02     18.07 o 
   3  12   6        5.79       10.21     15.03 o 
   4  12   6       48.94       37.18     16.72 o 
   5  12   6       43.20       38.82     17.64 o 
   6  12   6       23.81      -10.78     23.65 o 
   7  12   6       21.22       17.26     27.60 o 
   8  12   6       47.16      109.56     40.88 o 
   9  12   6       20.31        2.30     26.87 o 
  10  12   6       21.44       38.88     20.49 o 
 -10  13   6       21.80      -19.03     23.35 o 
  -9  13   6       20.38        4.77     20.49 o 
  -8  13   6       13.89       -1.61     16.34 o 
  -7  13   6       28.27       28.24     17.50 o 
  -6  13   6       51.03       62.65     19.05 o 
  -5  13   6       17.10       14.84     15.84 o 
  -4  13   6        4.04        1.16     15.62 o 
  -3  13   6       14.29       20.62     21.75 o 
  -2  13   6      109.06      115.16     21.08 o 
  -1  13   6        4.04       -8.58     18.40 o 
   0  13   6      117.30      142.74     22.43 o 
   1  13   6        4.03        7.99     15.64 o 
   2  13   6      108.98      139.29     24.78 o 
   3  13   6       14.27       -8.92     14.34 o 
   4  13   6        4.03       20.81     15.88 o 
   5  13   6       17.14       17.30     16.49 o 
   6  13   6       51.03       97.86     23.86 o 
   7  13   6       28.30      -10.38     23.27 o 
   8  13   6       13.91       16.38     25.57 o 
   9  13   6       20.34        4.19     25.63 o 
  10  13   6       21.81       40.40     20.10 o 
 -10  14   6       18.25       -9.44     22.88 o 
  -9  14   6        0.01      -28.31     19.46 o 
  -8  14   6       28.99       40.47     22.19 o 
  -7  14   6        9.40        8.92     16.51 o 
  -6  14   6       16.71       -8.08     16.02 o 
  -5  14   6       20.19        8.06     17.10 o 
  -4  14   6        3.42      -19.22     14.73 o 
  -3  14   6       79.12       58.26     21.59 o 
  -2  14   6      131.43      131.89     22.18 o 
  -1  14   6        7.29        4.70     14.60 o 
   0  14   6       40.03       48.73     18.21 o 
   1  14   6        7.30        0.11     14.50 o 
   2  14   6      131.61      136.44     21.61 o 
   3  14   6       79.15       62.48     18.75 o 
   4  14   6        3.44       18.32     16.74 o 
   5  14   6       20.12       -0.29     15.38 o 
   6  14   6       16.74       16.22     19.40 o 
   7  14   6        9.41       36.32     25.77 o 
   8  14   6       29.14       55.47     28.38 o 
   9  14   6        0.01       -8.13     48.62 o 
  10  14   6       18.26       39.48     20.65 o 
  -9  15   6       35.12       32.91     31.08 o 
  -8  15   6       12.31        4.08     17.22 o 
  -7  15   6        9.62      -16.45     14.84 o 
  -6  15   6       20.71       51.83     19.41 o 
  -5  15   6       21.71       19.88     17.94 o 
  -4  15   6       20.08       43.12     18.45 o 
  -3  15   6       10.69       29.65     16.62 o 
  -2  15   6       14.89      -14.45     14.69 o 
  -1  15   6       88.70       66.30     19.51 o 
   0  15   6      189.56      179.05     23.78 o 
   1  15   6       88.71       67.91     19.26 o 
   2  15   6       14.84       16.47     16.96 o 
   3  15   6       10.73      -17.53     14.52 o 
   4  15   6       20.19       18.30     15.61 o 
   5  15   6       21.80       26.88     17.31 o 
   6  15   6       20.56       45.89     42.33 o 
   7  15   6        9.61       14.19     21.71 o 
   8  15   6       12.26       35.49     27.20 o 
   9  15   6       35.09       28.12     26.52 o 
  -9  16   6       17.23        4.17     21.93 o 
  -8  16   6        8.00        4.66     20.57 o 
  -7  16   6        9.03      -10.94     16.90 o 
  -6  16   6       11.78       12.76     16.91 o 
  -5  16   6       66.34       35.73     19.25 o 
  -4  16   6       30.11        5.52     17.26 o 
  -3  16   6       25.81       14.51     16.99 o 
  -2  16   6       11.99      -19.37     17.46 o 
  -1  16   6       26.59       18.00     17.33 o 
   0  16   6        2.37       -3.62     15.26 o 
   1  16   6       26.70       11.61     16.74 o 
   2  16   6       12.03        2.30     16.21 o 
   3  16   6       25.88       36.65     20.91 o 
   4  16   6       30.15       -5.34     18.99 o 
   5  16   6       66.35       50.67     22.75 o 
   6  16   6       11.85        7.30     21.18 o 
   7  16   6        8.99       27.90     22.11 o 
   8  16   6        7.96       -3.20     20.49 o 
   9  16   6       17.33       28.88     28.08 o 
  -8  17   6        0.31       -9.28     21.34 o 
  -7  17   6       63.12       21.20     44.76 o 
  -6  17   6       17.71       38.72     19.29 o 
  -5  17   6       88.95      101.00     22.50 o 
  -4  17   6       39.64       32.68     17.48 o 
  -3  17   6        3.82       16.15     17.59 o 
  -2  17   6       64.79       52.46     19.35 o 
  -1  17   6      112.37       90.49     21.35 o 
   0  17   6        0.23        1.21     15.63 o 
   1  17   6      112.49       94.86     30.49 o 
   2  17   6       64.73       87.79     20.66 o 
   3  17   6        3.80        3.41     16.06 o 
   4  17   6       39.68       25.21     17.49 o 
   5  17   6       88.94       53.77     23.81 o 
   6  17   6       17.66       32.53     24.93 o 
   7  17   6       63.13       68.16     24.37 o 
   8  17   6        0.32      -15.94     21.13 o 
  -8  18   6       39.68       45.72     39.61 o 
  -7  18   6       47.07       49.82     21.34 o 
  -6  18   6        0.95      -11.21     18.57 o 
  -5  18   6        3.86       -7.04     16.56 o 
  -4  18   6       10.10       34.95     19.26 o 
  -3  18   6       23.33       30.69     18.30 o 
  -2  18   6       26.23       26.37     17.93 o 
  -1  18   6       10.55        9.16     16.48 o 
   0  18   6       49.55       17.13     18.43 o 
   1  18   6       10.60       25.65     17.97 o 
   2  18   6       26.22        9.51     17.09 o 
   3  18   6       23.20       26.64     27.81 o 
   4  18   6       10.11        2.20     17.65 o 
   5  18   6        3.85      -20.47     19.45 o 
   6  18   6        0.95       -0.60     20.62 o 
   7  18   6       47.02       48.88     23.50 o 
   8  18   6       39.80       14.47     22.95 o 
  -7  19   6       47.70       44.54     21.35 o 
  -6  19   6       14.20       26.71     33.21 o 
  -5  19   6       35.23       19.40     19.54 o 
  -4  19   6       88.68      106.19     23.07 o 
  -3  19   6       26.16        9.28     18.16 o 
  -2  19   6       40.66       14.89     18.46 o 
  -1  19   6       36.35        2.28     17.60 o 
   0  19   6        8.02        9.44     18.37 o 
   1  19   6       36.30       35.31     20.00 o 
   2  19   6       40.55       35.82     19.05 o 
   3  19   6       26.15       28.88     18.52 o 
   4  19   6       88.58      126.37     27.86 o 
   5  19   6       35.28        4.78     20.15 o 
   6  19   6       14.15       -2.17     19.85 o 
   7  19   6       47.65       37.77     24.62 o 
  -6  20   6       88.79      104.82     24.24 o 
  -5  20   6       20.52        9.78     19.41 o 
  -4  20   6        5.94      -21.90     16.81 o 
  -3  20   6       24.76        8.47     19.54 o 
  -2  20   6        5.43       19.48     19.95 o 
  -1  20   6       52.52       13.70     27.15 o 
   0  20   6       14.66        0.52     17.63 o 
   1  20   6       52.59       22.32     18.24 o 
   2  20   6        5.47       -3.34     17.63 o 
   3  20   6       24.70       16.39     19.59 o 
   4  20   6        6.00        1.61     19.29 o 
   5  20   6       20.53       31.77     23.45 o 
   6  20   6       88.80       92.14     28.97 o 
  -6  21   6       15.19       18.45     21.67 o 
  -5  21   6       20.35       40.23     20.72 o 
  -4  21   6        1.24        0.58     18.96 o 
  -3  21   6       34.82       34.67     20.61 o 
  -2  21   6        3.54       12.38     18.63 o 
  -1  21   6       39.34        0.16     18.23 o 
   0  21   6        3.72      -11.69     16.96 o 
   1  21   6       39.32       31.75     19.77 o 
   2  21   6        3.52        7.80     18.57 o 
   3  21   6       34.86       42.03     20.78 o 
   4  21   6        1.25      -26.21     18.92 o 
   5  21   6       20.32       36.40     24.60 o 
   6  21   6       15.15       17.89     29.99 o 
  -5  22   6       69.95       81.68     31.20 o 
  -4  22   6       42.32       22.78     20.71 o 
  -3  22   6       26.25       11.63     19.80 o 
  -2  22   6       31.56       37.79     21.77 o 
  -1  22   6       15.52      -19.57     17.87 o 
   0  22   6        0.00        8.77     19.47 o 
   1  22   6       15.45        8.69     18.31 o 
   2  22   6       31.54       32.99     20.37 o 
   3  22   6       26.28       -1.27     19.16 o 
   4  22   6       42.29       22.14     27.19 o 
   5  22   6       69.84       43.36     24.96 o 
  -3  23   6        8.81       12.98     19.88 o 
  -2  23   6       20.09       28.08     21.72 o 
  -1  23   6        2.82      -16.94     18.20 o 
   0  23   6        8.39       -3.15     19.52 o 
   1  23   6        2.82      -26.38     17.59 o 
   2  23   6       20.10       24.65     20.71 o 
   3  23   6        8.86       -3.85     22.03 o 
  -1  24   6       13.05       39.24     21.77 o 
   0  24   6        2.84      -11.67     18.82 o 
   1  24   6       13.07       16.36     21.19 o 
   0   0   7       10.99       47.10     41.09 o 
   1   0   7       63.52       93.07     46.99 o 
   2   0   7        4.86        4.12     19.49 o 
   3   0   7        2.75        7.59     21.33 o 
   4   0   7        6.32        8.18     20.72 o 
   5   0   7        1.27        3.74     17.64 o 
   6   0   7        1.07       -3.29     17.61 o 
   7   0   7        2.70        0.45     16.74 o 
   8   0   7        0.12       38.41     20.75 o 
   9   0   7        0.08       -3.07     23.34 o 
  -9   1   7        9.57       18.75     22.47 o 
  -8   1   7        4.32       28.40     24.43 o 
  -7   1   7       20.82        9.90     30.65 o 
  -6   1   7        1.99       -2.76     17.66 o 
  -5   1   7        0.99        7.87     22.54 o 
  -4   1   7        3.15       60.80     26.07 o 
  -3   1   7        8.93       36.50     24.87 o 
  -2   1   7       50.19       43.27     20.90 o 
  -1   1   7      159.25      224.45     31.39 o 
   0   1   7        3.88       18.57     25.04 o 
   1   1   7      159.44      155.51     52.26 o 
   2   1   7       50.19       78.07     43.41 o 
   3   1   7        8.93       28.74     19.74 o 
   4   1   7        3.15       18.82     17.96 o 
   5   1   7        0.98       25.57     18.76 o 
   6   1   7        2.00        7.03     17.22 o 
   7   1   7       20.84       36.26     19.19 o 
   8   1   7        4.31       -2.88     18.29 o 
   9   1   7        9.59        8.90     24.95 o 
  -9   2   7        0.67        8.82     20.03 o 
  -8   2   7       26.20        2.70     19.05 o 
  -7   2   7        0.61       13.21     18.77 o 
  -6   2   7       47.71       20.80     24.03 o 
  -5   2   7        1.64       18.64     44.36 o 
  -4   2   7        2.48        4.24     24.60 o 
  -3   2   7       61.89       45.57     21.46 o 
  -2   2   7       64.69       77.01     23.81 o 
  -1   2   7       85.11       67.25     23.50 o 
   0   2   7      142.77      192.60     46.46 o 
   1   2   7       85.20       81.65     44.67 o 
   2   2   7       64.60       44.62     25.93 o 
   3   2   7       61.92       65.72     27.58 o 
   4   2   7        2.49       30.37     18.53 o 
   5   2   7        1.64        7.17     20.14 o 
   6   2   7       47.65       71.53     22.25 o 
   7   2   7        0.62        5.08     19.58 o 
   8   2   7       26.11       23.05     20.86 o 
   9   2   7        0.67       18.04     24.63 o 
  -9   3   7        3.65      -16.08     18.28 o 
  -8   3   7       39.12        7.43     24.66 o 
  -7   3   7        0.91        6.81     18.83 o 
  -6   3   7       79.09       56.01     26.86 o 
  -5   3   7       21.54       34.61     26.07 o 
  -4   3   7        6.69       39.47     20.92 o 
  -3   3   7       19.93       54.72     25.09 o 
  -2   3   7       19.00       19.31     22.91 o 
  -1   3   7        2.80      -15.43     21.67 o 
   0   3   7       15.48        9.67     18.41 o 
   1   3   7        2.80       -9.48     28.86 o 
   2   3   7       19.07       12.01     23.84 o 
   3   3   7       19.99       62.36     26.86 o 
   4   3   7        6.68       -1.91     21.41 o 
   5   3   7       21.66        5.68     18.20 o 
   6   3   7       79.06       88.37     24.23 o 
   7   3   7        0.93       47.50     29.76 o 
   8   3   7       39.12       15.34     23.15 o 
   9   3   7        3.63       16.97     24.31 o 
  -8   4   7        0.99       18.10     23.79 o 
  -7   4   7        1.24      -13.98     17.45 o 
  -6   4   7        4.12       12.74     19.42 o 
  -5   4   7       17.35       31.12     33.08 o 
  -4   4   7       55.75       66.26     21.35 o 
  -3   4   7        2.65      -14.59     19.77 o 
  -2   4   7       84.85       49.94     44.67 o 
  -1   4   7       58.08       74.79     25.10 o 
   0   4   7        3.45       44.07     20.50 o 
   1   4   7       58.34       48.16     21.06 o 
   2   4   7       84.95       58.01     26.11 o 
   3   4   7        2.65       12.01     18.84 o 
   4   4   7       55.73       71.39     28.71 o 
   5   4   7       17.42      -15.32     23.95 o 
   6   4   7        4.08       24.31     18.63 o 
   7   4   7        1.27        2.96     18.41 o 
   8   4   7        1.01       -4.91     18.41 o 
  -8   5   7       15.04        5.51     29.92 o 
  -7   5   7       69.36      126.19     38.61 o 
  -6   5   7       53.24      -10.05     20.42 o 
  -5   5   7       24.03       56.29     26.63 o 
  -4   5   7       21.49       -5.97     22.30 o 
  -3   5   7       24.71       18.75     23.76 o 
  -2   5   7       22.70       23.67     20.36 o 
  -1   5   7       60.55       72.97     23.08 o 
   0   5   7        0.65       37.64     20.36 o 
   1   5   7       60.83       88.83     24.09 o 
   2   5   7       22.70       17.65     19.99 o 
   3   5   7       24.69       12.82     19.78 o 
   4   5   7       21.47       24.94     19.68 o 
   5   5   7       24.10       -2.38     19.07 o 
   6   5   7       53.40       35.37     23.57 o 
   7   5   7       69.36       88.01     20.86 o 
   8   5   7       15.08        5.99     19.33 o 
  -8   6   7       30.07       25.74     25.23 o 
  -7   6   7        1.50       -1.70     23.30 o 
  -6   6   7       29.39       45.59     22.07 o 
  -5   6   7        2.18       32.09     19.45 o 
  -4   6   7        8.12       16.38     18.85 o 
  -3   6   7       26.49       -4.41     18.36 o 
  -2   6   7        9.02       13.03     19.26 o 
  -1   6   7        9.99       15.72     19.38 o 
   0   6   7       64.40       66.49     29.88 o 
   1   6   7       10.01        6.09     18.45 o 
   2   6   7        9.00       15.15     19.60 o 
   3   6   7       26.46       38.47     21.51 o 
   4   6   7        8.08        2.66     18.10 o 
   5   6   7        2.14      -10.93     17.08 o 
   6   6   7       29.42       60.86     29.54 o 
   7   6   7        1.49        6.58     19.58 o 
   8   6   7       30.08       17.23     24.67 o 
  -8   7   7        4.02       -8.71     23.32 o 
  -7   7   7        0.01       -4.09     23.34 o 
  -6   7   7       53.91       50.58     21.85 o 
  -5   7   7        2.51       -7.22     15.54 o 
  -4   7   7       18.82       13.39     16.35 o 
  -3   7   7        7.59       -7.39     19.23 o 
  -2   7   7       14.40        6.20     19.31 o 
  -1   7   7       67.39       48.69     22.49 o 
   0   7   7       46.68       42.05     25.90 o 
   1   7   7       67.44      103.16     25.25 o 
   2   7   7       14.36        9.16     18.76 o 
   3   7   7        7.62       -1.93     18.17 o 
   4   7   7       18.83       22.84     20.21 o 
   5   7   7        2.51       10.96     20.65 o 
   6   7   7       53.92       33.33     22.44 o 
   7   7   7        0.01        7.26     18.36 o 
   8   7   7        4.01        5.32     21.77 o 
  -8   8   7       39.21       43.90     28.50 o 
  -7   8   7       92.56       77.24     32.80 o 
  -6   8   7       24.74       11.37     16.96 o 
  -5   8   7       12.77       -5.06     16.47 o 
  -4   8   7       16.82       21.15     17.02 o 
  -3   8   7        8.65       29.23     17.88 o 
  -2   8   7       12.99       -9.23     18.02 o 
  -1   8   7       27.05      -10.54     19.52 o 
   0   8   7        0.01       25.16     20.96 o 
   1   8   7       27.17       40.56     21.22 o 
   2   8   7       13.10       -5.42     16.91 o 
   3   8   7        8.63       -3.55     25.20 o 
   4   8   7       16.75       -0.76     18.87 o 
   5   8   7       12.76      -14.09     18.62 o 
   6   8   7       25.00       -1.85     18.65 o 
   7   8   7       92.62       87.62     30.38 o 
   8   8   7       39.37       86.91     24.86 o 
  -7   9   7       29.89        8.87     28.82 o 
  -6   9   7       23.84        4.28     17.17 o 
  -5   9   7       59.42       20.13     18.35 o 
  -4   9   7       56.44       64.94     20.89 o 
  -3   9   7        1.66      -15.85     16.34 o 
  -2   9   7        6.36      -15.41     16.33 o 
  -1   9   7       32.40       32.36     21.79 o 
   0   9   7       78.05       74.98     24.04 o 
   1   9   7       32.41       17.80     23.59 o 
   2   9   7        6.34       -6.14     17.52 o 
   3   9   7        1.66        2.69     18.68 o 
   4   9   7       56.38       29.36     20.54 o 
   5   9   7       59.42       80.58     26.18 o 
   6   9   7       23.88       25.22     22.38 o 
   7   9   7       29.90       45.20     29.36 o 
  -7  10   7        4.97      -22.71     15.78 o 
  -6  10   7       10.70       -0.08     17.36 o 
  -5  10   7        0.18       -4.59     16.45 o 
  -4  10   7       71.91       50.88     20.49 o 
  -3  10   7        4.22        4.08     17.70 o 
  -2  10   7        8.50      -12.19     16.69 o 
  -1  10   7       21.62       49.18     22.96 o 
   0  10   7        3.35       12.69     20.96 o 
   1  10   7       21.63       17.62     19.97 o 
   2  10   7        8.48        8.08     18.85 o 
   3  10   7        4.22       38.20     19.73 o 
   4  10   7       72.26        7.20     19.69 o 
   5  10   7        0.18      -13.90     20.00 o 
   6  10   7       10.71       57.26     28.77 o 
   7  10   7        4.97       -2.29     24.66 o 
  -7  11   7        4.60        4.92     17.95 o 
  -6  11   7       12.36      -21.76     16.36 o 
  -5  11   7        0.55       12.87     18.44 o 
  -4  11   7        0.94      -21.65     16.24 o 
  -3  11   7       25.68        5.03     18.34 o 
  -2  11   7       20.55       -0.83     16.32 o 
  -1  11   7       33.24       53.10     19.95 o 
   0  11   7        1.44      -25.99     17.33 o 
   1  11   7       33.30        2.73     17.64 o 
   2  11   7       20.52       10.73     19.92 o 
   3  11   7       25.67       25.87     21.38 o 
   4  11   7        0.93      -22.60     27.06 o 
   5  11   7        0.54       -9.21     17.90 o 
   6  11   7       12.27       30.27     27.94 o 
   7  11   7        4.59       13.69     28.43 o 
  -6  12   7       43.18       25.01     20.06 o 
  -5  12   7        6.00       -4.59     18.58 o 
  -4  12   7       20.79       21.84     20.13 o 
  -3  12   7        9.62        6.25     18.74 o 
  -2  12   7       22.68        1.28     17.51 o 
  -1  12   7       12.26       11.99     18.45 o 
   0  12   7       17.39       10.22     17.99 o 
   1  12   7       12.35       -7.56     18.83 o 
   2  12   7       22.87       15.75     19.85 o 
   3  12   7        9.62       14.33     19.57 o 
   4  12   7       20.76       24.17     20.56 o 
   5  12   7        6.00        1.81     20.13 o 
   6  12   7       43.21       20.66     27.53 o 
  -6  13   7       15.57      -12.79     17.87 o 
  -5  13   7       38.18       22.29     29.32 o 
  -4  13   7        8.47       19.74     18.96 o 
  -3  13   7       11.39        3.74     18.57 o 
  -2  13   7        3.39      -13.73     17.57 o 
  -1  13   7        3.56       -6.25     19.12 o 
   0  13   7        0.36      -11.14     18.32 o 
   1  13   7        3.58       20.56     21.28 o 
   2  13   7        3.38       18.67     21.09 o 
   3  13   7       11.31       -1.32     25.29 o 
   4  13   7        8.40       -6.29     20.37 o 
   5  13   7       38.14       32.99     29.26 o 
   6  13   7       15.59       14.06     28.24 o 
  -5  14   7       27.79       39.98     21.14 o 
  -4  14   7       15.55      -14.43     18.79 o 
  -3  14   7        3.59       16.48     19.12 o 
  -2  14   7       12.82       -9.65     18.95 o 
  -1  14   7      140.97      197.88     32.79 o 
   0  14   7        0.12       -8.15     21.23 o 
   1  14   7      140.76      161.12     26.11 o 
   2  14   7       12.79       -9.19     20.34 o 
   3  14   7        3.58       20.05     20.88 o 
   4  14   7       15.58       28.30     22.35 o 
   5  14   7       27.83       42.98     28.92 o 
  -4  15   7       17.47       39.26     21.45 o 
  -3  15   7        8.35       -1.34     18.03 o 
  -2  15   7        3.42       -2.25     19.38 o 
  -1  15   7       40.88       40.36     21.17 o 
   0  15   7        7.15       -4.94     18.80 o 
   1  15   7       40.99       20.18     19.25 o 
   2  15   7        3.42       -3.26     18.02 o 
   3  15   7        8.35        1.73     26.24 o 
   4  15   7       17.53       21.47     22.83 o 
  -3  16   7        4.88        5.32     19.82 o 
  -2  16   7       10.94        9.38     19.00 o 
  -1  16   7       11.96      -15.53     18.18 o 
   0  16   7        1.31        4.49     18.91 o 
   1  16   7       11.99       16.08     19.72 o 
   2  16   7       11.07       -4.85     18.47 o 
   3  16   7        4.84        3.94     21.86 o 
  -2  17   7        8.89        4.32     20.26 o 
  -1  17   7        5.50       -2.78     19.16 o 
   0  17   7        7.04        5.50     25.62 o 
   1  17   7        5.49       19.76     20.12 o 
   2  17   7        8.89       -4.35     20.30 o 
   0   0   8      162.82      155.40     49.73 o 
   1   0   8       12.77       18.33     27.87 o 
  -1   1   8       47.14       -3.27     35.82 o 
   0   1   8        7.43       22.05     28.36 o 
   1   1   8       47.13       82.44     25.73 o 
   0   2   8        8.37       22.79     28.85 o 
                                                 
